# Supplementary material for: A TRiP RNAi screen to identify molecules necessary for Drosophila photoreceptor differentiation
Source: G3 (Bethesda). 2022 Oct 11;12(11):jkac257. doi: 10.1093/g3journal/jkac257 (PMC9635655; doi:10.1093/g3journal/jkac257)
Supplement: jkac257_Supplementary_Table_S1 [file jkac257_supplementary_table_s1.xlsx]

## Sheet: Sheet1
Table S1: List of transcription factor RNAi lines used
Gene Symbol	Flybase ID	Stock ID
amos	FBgn0003270	RRID: BDSC_60100
Cdc5	FBgn0035136	RRID: BDSC_44524
CG43347	FBgn0263072	RRID: BDSC_57724
CTPsyn	FBgn0266452	RRID: BDSC_31752
EcR	FBgn0000546	RRID: BDSC_58286
kni	FBgn0001320	RRID: BDSC_34705
M1BP	FBgn0037621	RRID: BDSC_41937
mamo	FBgn0263115	RRID: BDSC_60111
tef	FBgn0086350	RRID: BDSC_37488
ttk	FBgn0003870	RRID: BDSC_36748
14-3-3zeta	FBgn0004907	RRID: BDSC_28327
14-3-3zeta	FBgn0004907	RRID: BDSC_31498
14-3-3zeta	FBgn0004907	RRID: BDSC_41878
ab	FBgn0264442	RRID: BDSC_29407
ab	FBgn0264442	RRID: BDSC_32378
abd-A	FBgn0000014	RRID: BDSC_28739
abd-A	FBgn0000014	RRID: BDSC_35644
Abd-B	FBgn0000015	RRID: BDSC_26746
Abd-B	FBgn0000015	RRID: BDSC_35647
Abd-B	FBgn0000015	RRID: BDSC_51167
abo	FBgn0000018	RRID: BDSC_57581
ac	FBgn0000022	RRID: BDSC_29586
ac	FBgn0000022	RRID: BDSC_42953
ac	FBgn0000022	RRID: BDSC_51834
achi	FBgn0033749	RRID: BDSC_34652
acj6	FBgn0000028	RRID: BDSC_29335
Ada2b	FBgn0037555	RRID: BDSC_31347
ADD1	FBgn0026573	RRID: BDSC_27065
Adf1	FBgn0000054	RRID: BDSC_28680
Adf1	FBgn0000054	RRID: BDSC_31500
Aef1	FBgn0005694	RRID: BDSC_31942
Aef1	FBgn0005694	RRID: BDSC_80390
al	FBgn0000061	RRID: BDSC_26747
Alh	FBgn0261238	RRID: BDSC_39057
alien	FBgn0013746	RRID: BDSC_28908
aly	FBgn0004372	RRID: BDSC_36723
Antp	FBgn0260642	RRID: BDSC_27675
Antp	FBgn0260642	RRID: BDSC_64926
aop	FBgn0000097	RRID: BDSC_26759
aop	FBgn0000097	RRID: BDSC_34909
aop	FBgn0000097	RRID: BDSC_35404
ap	FBgn0000099	RRID: BDSC_26748
ap	FBgn0000099	RRID: BDSC_41673
apt	FBgn0015903	RRID: BDSC_26236
ara	FBgn0015904	RRID: BDSC_27060
Arc42	FBgn0038742	RRID: BDSC_53287
Arc42	FBgn0038742	RRID: BDSC_36083
Asciz	FBgn0035407	RRID: BDSC_26772
Asciz	FBgn0035407	RRID: BDSC_51002
Asciz	FBgn0035407	RRID: BDSC_31953
ase	FBgn0000137	RRID: BDSC_31895
ase	FBgn0000137	RRID: BDSC_44552
ash1	FBgn0005386	RRID: BDSC_33705
ash1	FBgn0005386	RRID: BDSC_36130
ash1	FBgn0005386	RRID: BDSC_31050
ash1	FBgn0005386	RRID: BDSC_36803
ash2	FBgn0000139	RRID: BDSC_64942
ash2	FBgn0000139	RRID: BDSC_35388
Asx	FBgn0261823	RRID: BDSC_31192
Asx	FBgn0261823	RRID: BDSC_51677
Atac1	FBgn0031876	RRID: BDSC_57250
Atac2	FBgn0032691	RRID: BDSC_53918
Atac2	FBgn0032691	RRID: BDSC_32890
Atac3	FBgn0052343	RRID: BDSC_31086
Atac3	FBgn0052343	RRID: BDSC_31154
ATbp	FBgn0039946	RRID: BDSC_26763
Atf-2	FBgn0050420	RRID: BDSC_26210
Atf-2	FBgn0265193	RRID: BDSC_60124
Atf3	FBgn0028550	RRID: BDSC_26741
Atf6	FBgn0033010	RRID: BDSC_26211
ato	FBgn0010433	RRID: BDSC_26316
ato	FBgn0010433	RRID: BDSC_34929
ato	FBgn0010433	RRID: BDSC_35017
Awh	FBgn0013751	RRID: BDSC_31772
Awh	FBgn0013751	RRID: BDSC_44097
az2	FBgn0025185	RRID: BDSC_26230
B-H1	FBgn0011758	RRID: BDSC_31711
B-H1	FBgn0011758	RRID: BDSC_52954
B-H1	FBgn0011758	RRID: BDSC_44084
B-H2	FBgn0004854	RRID: BDSC_33647
bab1	FBgn0004870	RRID: BDSC_35707
bab1	FBgn0004870	RRID: BDSC_57410
bab2	FBgn0025525	RRID: BDSC_35720
bab2	FBgn0025525	RRID: BDSC_57419
bap	FBgn0004862	RRID: BDSC_27061
Bap170	FBgn0042085	RRID: BDSC_26308
Bap55	FBgn0025716	RRID: BDSC_31708
Bap60	FBgn0025463	RRID: BDSC_31337
Bap60	FBgn0025463	RRID: BDSC_32503
Bap60	FBgn0025463	RRID: BDSC_33954
bcd	FBgn0000166	RRID: BDSC_33886
bcd	FBgn0000166	RRID: BDSC_35478
bcd	FBgn0000166	RRID: BDSC_54477
bcd	FBgn0000166	RRID: BDSC_57458
BEAF-32	FBgn0015602	RRID: BDSC_29734
BEAF-32	FBgn0015602	RRID: BDSC_35642
betaNACtes3	FBgn0052601	RRID: BDSC_60122
betaNACtes6	FBgn0052598	RRID: BDSC_57452
Bgb	FBgn0013753	RRID: BDSC_65136
bi	FBgn0000179	RRID: BDSC_28341
bi	FBgn0000179	RRID: BDSC_44095
bic	FBgn0000181	RRID: BDSC_34790
bigmax	FBgn0039509	RRID: BDSC_29325
bigmax	FBgn0039509	RRID: BDSC_35463
bigmax	FBgn0039509	RRID: BDSC_42559
bin	FBgn0045759	RRID: BDSC_34718
bip2	FBgn0026262	RRID: BDSC_43174
bip2	FBgn0026262	RRID: BDSC_65061
Bka	FBgn0010520	RRID: BDSC_31629
Blimp-1	FBgn0035625	RRID: BDSC_36634
Blimp-1	FBgn0035625	RRID: BDSC_57479
Blos1	FBgn0050077	RRID: BDSC_64946
bon	FBgn0023097	RRID: BDSC_27047
bon	FBgn0023097	RRID: BDSC_37515
bowl	FBgn0004893	RRID: BDSC_27074
bowl	FBgn0004893	RRID: BDSC_34735
br	FBgn0000210	RRID: BDSC_27272
Br140	FBgn0033155	RRID: BDSC_27081
Br140	FBgn0033155	RRID: BDSC_42502
Br140	FBgn0033155	RRID: BDSC_56034
brat	FBgn0010300	RRID: BDSC_34646
brat	FBgn0010300	RRID: BDSC_81067
brat	FBgn0010300	RRID: BDSC_28590
Brd8	FBgn0039654	RRID: BDSC_42658
Brd8	FBgn0039654	RRID: BDSC_67308
Brf	FBgn0038499	RRID: BDSC_29321
Brf	FBgn0038499	RRID: BDSC_35623
brk	FBgn0024250	RRID: BDSC_51789
brk	FBgn0024250	RRID: BDSC_80438
brm	FBgn0000212	RRID: BDSC_34520
brm	FBgn0000212	RRID: BDSC_31712
brm	FBgn0000212	RRID: BDSC_35211
Bro	FBgn0013755	RRID: BDSC_50689
Bro	FBgn0013755	RRID: BDSC_58078
Bro	FBgn0013755	RRID: BDSC_35702
Bro	FBgn0013755	RRID: BDSC_43191
brp	FBgn0259246	RRID: BDSC_25891
brp	FBgn0259246	RRID: BDSC_80449
bs	FBgn0004101	RRID: BDSC_26755
bsh	FBgn0000529	RRID: BDSC_29336
bsh	FBgn0000529	RRID: BDSC_43994
BtbVII	FBgn0263108	RRID: BDSC_28912
btd	FBgn0000233	RRID: BDSC_29453
btd	FBgn0000233	RRID: BDSC_35711
btn	FBgn0014949	RRID: BDSC_42530
Bug22	FBgn0032248	RRID: BDSC_55258
Bug22	FBgn0032248	RRID: BDSC_36640
bun	FBgn0259176	RRID: BDSC_28322
Bx	FBgn0265598	RRID: BDSC_57465
Bx	FBgn0265598	RRID: BDSC_29454
Bx	FBgn0265598	RRID: BDSC_35637
byn	FBgn0011723	RRID: BDSC_50906
C15	FBgn0004863	RRID: BDSC_27649
C15	FBgn0004863	RRID: BDSC_35018
cact	FBgn0000250	RRID: BDSC_34775
cact	FBgn0000250	RRID: BDSC_31713
cact	FBgn0000250	RRID: BDSC_37484
cad	FBgn0000251	RRID: BDSC_34702
cad	FBgn0000251	RRID: BDSC_57546
Camta	FBgn0259234	RRID: BDSC_27062
Camta	FBgn0259234	RRID: BDSC_40849
Camta	FBgn0259234	RRID: BDSC_35683
can	FBgn0011569	RRID: BDSC_67756
Cand1	FBgn0027568	RRID: BDSC_33920
Cand1	FBgn0027568	RRID: BDSC_33990
Cand1	FBgn0027568	RRID: BDSC_35605
cas	FBgn0004878	RRID: BDSC_26310
cas	FBgn0004878	RRID: BDSC_34701
cato	FBgn0024249	RRID: BDSC_26317
caup	FBgn0015919	RRID: BDSC_44002
caz	FBgn0285954	RRID: BDSC_32990
caz	FBgn0285954	RRID: BDSC_34839
cbt	FBgn0043364	RRID: BDSC_38276
cbt	FBgn0043364	RRID: BDSC_43136
Cdc5	FBgn0035136	RRID: BDSC_55261
Cdc5	FBgn0265574	RRID: BDSC_57425
Cdc5	FBgn0035136	RRID: BDSC_31067
Cdc5	FBgn0265574	RRID: BDSC_80425
Cdk12	FBgn0037093	RRID: BDSC_34838
Cdk12	FBgn0037093	RRID: BDSC_35163
Cdk12	FBgn0037093	RRID: BDSC_42775
Cdk7	FBgn0263237	RRID: BDSC_35199
Cdk7	FBgn0263237	RRID: BDSC_62304
Cdk7	FBgn0263237	RRID: BDSC_57245
Cdk8	FBgn0015618	RRID: BDSC_35324
Cdk8	FBgn0015618	RRID: BDSC_67010
Cdk9	FBgn0019949	RRID: BDSC_34982
Cdk9	FBgn0019949	RRID: BDSC_41932
Cdk9	FBgn0019949	RRID: BDSC_35323
Cenp-C	FBgn0086697	RRID: BDSC_26311
Cenp-C	FBgn0086697	RRID: BDSC_34692
Cenp-C	FBgn0086697	RRID: BDSC_35480
Cenp-C	FBgn0086697	RRID: BDSC_38917
Cenp-C	FBgn0086697	RRID: BDSC_54806
Cf2	FBgn0000286	RRID: BDSC_57256
cg	FBgn0000289	RRID: BDSC_29359
cg	FBgn0000289	RRID: BDSC_34668
CG10147	FBgn0035702	RRID: BDSC_31943
CG10209	FBgn0033971	RRID: BDSC_57255
CG10232	FBgn0039108	RRID: BDSC_52891
CG10274	FBgn0035690	RRID: BDSC_26239
CG10321	FBgn0034643	RRID: BDSC_26764
CG10348	FBgn0032707	RRID: BDSC_27076
CG10348	FBgn0032707	RRID: BDSC_44091
CG10366	FBgn0032814	RRID: BDSC_26765
CG10431	FBgn0032730	RRID: BDSC_44470
CG10445	FBgn0037531	RRID: BDSC_56943
CG10445	FBgn0037531	RRID: BDSC_43137
CG10462	FBgn0032815	RRID: BDSC_31945
CG10462	FBgn0032815	RRID: BDSC_36889
CG10543	FBgn0034570	RRID: BDSC_31964
CG10543	FBgn0034570	RRID: BDSC_54816
CG10565	FBgn0037051	RRID: BDSC_62205
CG10565	FBgn0037051	RRID: BDSC_43205
CG10576	FBgn0035630	RRID: BDSC_34388
CG10631	FBgn0032817	RRID: BDSC_28001
CG10631	FBgn0032817	RRID: BDSC_80398
CG10654	FBgn0036294	RRID: BDSC_27998
CG10669	FBgn0039329	RRID: BDSC_31946
CG10949	FBgn0032858	RRID: BDSC_26231
CG10959	FBgn0030010	RRID: BDSC_29361
CG10979	FBgn0037379	RRID: BDSC_29362
CG11085	FBgn0030408	RRID: BDSC_42516
CG11122	FBgn0030266	RRID: BDSC_57760
CG11247	FBgn0037120	RRID: BDSC_31947
CG11294	FBgn0030058	RRID: BDSC_28641
CG11317	FBgn0039816	RRID: BDSC_28065
CG11398	FBgn0040366	RRID: BDSC_36109
CG11414	FBgn0035024	RRID: BDSC_61288
CG11414	FBgn0035024	RRID: BDSC_67278
CG11456	FBgn0037031	RRID: BDSC_26240
CG11504	FBgn0039733	RRID: BDSC_42509
CG11504	FBgn0039733	RRID: BDSC_31917
CG11539	FBgn0039859	RRID: BDSC_64976
CG11560	FBgn0036249	RRID: BDSC_31939
CG11617	FBgn0031232	RRID: BDSC_42525
CG11695	FBgn0030316	RRID: BDSC_57246
CG11696	FBgn0030314	RRID: BDSC_27999
CG11710	FBgn0031115	RRID: BDSC_60093
CG11723	FBgn0031391	RRID: BDSC_29349
CG11723	FBgn0031391	RRID: BDSC_42514
CG11835	FBgn0031264	RRID: BDSC_41725
CG11902	FBgn0028647	RRID: BDSC_29363
CG11906	FBgn0034425	RRID: BDSC_26767
CG11970	FBgn0027503	RRID: BDSC_57269
CG11970	FBgn0027503	RRID: BDSC_60895
CG12054	FBgn0039831	RRID: BDSC_50511
CG12054	FBgn0039831	RRID: BDSC_50910
CG12071	FBgn0039808	RRID: BDSC_26768
CG12104	FBgn0035238	RRID: BDSC_43216
CG12104	FBgn0035238	RRID: BDSC_60129
CG12155	FBgn0029957	RRID: BDSC_26232
CG12219	FBgn0043796	RRID: BDSC_28000
CG12236	FBgn0029822	RRID: BDSC_31949
CG12299	FBgn0032295	RRID: BDSC_33957
CG1233	FBgn0035137	RRID: BDSC_31950
CG12391	FBgn0033581	RRID: BDSC_31951
CG12391	FBgn0033581	RRID: BDSC_40847
CG12605	FBgn0035481	RRID: BDSC_29364
CG12659	FBgn0040929	RRID: BDSC_31962
CG12768	FBgn0037206	RRID: BDSC_61844
CG12768	FBgn0037206	RRID: BDSC_31918
CG12769	FBgn0033252	RRID: BDSC_26769
CG12942	FBgn0033569	RRID: BDSC_27077
CG13123	FBgn0032150	RRID: BDSC_29545
CG13131	FBgn0032175	RRID: BDSC_67260
CG13185	FBgn0033661	RRID: BDSC_65065
CG13185	FBgn0033661	RRID: BDSC_41838
CG13204	FBgn0033627	RRID: BDSC_31919
CG13204	FBgn0033627	RRID: BDSC_42806
CG13287	FBgn0035643	RRID: BDSC_57443
CG13458	FBgn0036479	RRID: BDSC_67280
CG13488	FBgn0034670	RRID: BDSC_60115
CG13617	FBgn0039201	RRID: BDSC_64601
CG13617	FBgn0039201	RRID: BDSC_57544
CG13773	FBgn0042092	RRID: BDSC_64553
CG13775	FBgn0031874	RRID: BDSC_57249
CG13796	FBgn0031939	RRID: BDSC_57251
CG13894	FBgn0035157	RRID: BDSC_27243
CG14050	FBgn0040392	RRID: BDSC_27073
CG14117	FBgn0036331	RRID: BDSC_64600
CG14183	FBgn0036931	RRID: BDSC_57277
CG14183	FBgn0036931	RRID: BDSC_58295
CG14200	FBgn0031023	RRID: BDSC_57248
CG14260	FBgn0039504	RRID: BDSC_53698
CG14260	FBgn0039504	RRID: BDSC_55377
CG14438	FBgn0029899	RRID: BDSC_57558
CG14451	FBgn0037183	RRID: BDSC_57278
CG14655	FBgn0037275	RRID: BDSC_44585
CG14655	FBgn0037275	RRID: BDSC_51031
CG14655	FBgn0037275	RRID: BDSC_26770
CG14667	FBgn0037317	RRID: BDSC_29365
CG14710	FBgn0037920	RRID: BDSC_26771
CG14711	FBgn0037922	RRID: BDSC_57280
CG14767	FBgn0040777	RRID: BDSC_34679
CG15011	FBgn0035518	RRID: BDSC_31589
CG15011	FBgn0035518	RRID: BDSC_58284
CG15073	FBgn0034379	RRID: BDSC_29366
CG15141	FBgn0032635	RRID: BDSC_57253
CG15262	FBgn0028852	RRID: BDSC_57271
CG15269	FBgn0028878	RRID: BDSC_51506
CG15270	FBgn0028879	RRID: BDSC_62282
CG15270	FBgn0028879	RRID: BDSC_28650
CG15286	FBgn0028531	RRID: BDSC_62173
CG1529	FBgn0031144	RRID: BDSC_60094
CG15336	FBgn0030009	RRID: BDSC_57424
CG15365	FBgn0030077	RRID: BDSC_36856
CG15398	FBgn0031446	RRID: BDSC_43159
CG15398	FBgn0031446	RRID: BDSC_57539
CG15398	FBgn0031446	RRID: BDSC_64037
CG15435	FBgn0031608	RRID: BDSC_65064
CG15436	FBgn0031610	RRID: BDSC_57867
CG15514	FBgn0039712	RRID: BDSC_31940
CG15696	FBgn0038833	RRID: BDSC_57282
CG15710	FBgn0034120	RRID: BDSC_26773
CG15715	FBgn0036538	RRID: BDSC_57276
CG15812	FBgn0035405	RRID: BDSC_31607
CG15812	FBgn0035405	RRID: BDSC_31914
CG15812	FBgn0035405	RRID: BDSC_35658
CG15912	FBgn0029712	RRID: BDSC_57274
CG1602	FBgn0033186	RRID: BDSC_31920
CG1603	FBgn0033185	RRID: BDSC_27063
CG1603	FBgn0033185	RRID: BDSC_61220
CG1647	FBgn0039602	RRID: BDSC_55292
CG1663	FBgn0033449	RRID: BDSC_27078
CG1663	FBgn0033449	RRID: BDSC_50974
CG16779	FBgn0037698	RRID: BDSC_51756
CG16863	FBgn0028931	RRID: BDSC_63528
CG16863	FBgn0028931	RRID: BDSC_57272
CG16903	FBgn0040394	RRID: BDSC_65066
CG17068	FBgn0031098	RRID: BDSC_57870
CG17118	FBgn0032291	RRID: BDSC_53304
CG17186	FBgn0038741	RRID: BDSC_27079
CG17328	FBgn0028895	RRID: BDSC_28898
CG17359	FBgn0036396	RRID: BDSC_26776
CG17361	FBgn0036395	RRID: BDSC_57714
CG17385	FBgn0033934	RRID: BDSC_31954
CG17385	FBgn0033934	RRID: BDSC_33734
CG17568	FBgn0032763	RRID: BDSC_31955
CG17612	FBgn0031597	RRID: BDSC_57540
CG17801	FBgn0038550	RRID: BDSC_60118
CG17802	FBgn0038549	RRID: BDSC_43233
CG17802	FBgn0038549	RRID: BDSC_57480
CG17803	FBgn0038547	RRID: BDSC_29367
CG17803	FBgn0038547	RRID: BDSC_60022
CG17806	FBgn0038548	RRID: BDSC_31956
CG17806	FBgn0038548	RRID: BDSC_77448
CG17829	FBgn0025635	RRID: BDSC_42792
CG17829	FBgn0025635	RRID: BDSC_44104
CG1792	FBgn0039860	RRID: BDSC_26709
CG18011	FBgn0033491	RRID: BDSC_50900
CG18262	FBgn0030012	RRID: BDSC_33348
CG18265	FBgn0036725	RRID: BDSC_28560
CG18446	FBgn0033458	RRID: BDSC_33735
CG18476	FBgn0037931	RRID: BDSC_26710
CG18599	FBgn0038592	RRID: BDSC_57446
CG18764	FBgn0042205	RRID: BDSC_64554
CG1894	FBgn0039585	RRID: BDSC_34925
CG2116	FBgn0030003	RRID: BDSC_26712
CG2116	FBgn0030003	RRID: BDSC_42512
CG2120	FBgn0030005	RRID: BDSC_64548
CG2129	FBgn0030008	RRID: BDSC_57423
CG2199	FBgn0035213	RRID: BDSC_27082
CG2199	FBgn0035213	RRID: BDSC_63661
CG2202	FBgn0030240	RRID: BDSC_26241
CG2652	FBgn0025838	RRID: BDSC_67269
CG2678	FBgn0014931	RRID: BDSC_28630
CG2712	FBgn0024975	RRID: BDSC_57418
CG2790	FBgn0027599	RRID: BDSC_58341
CG2790	FBgn0027599	RRID: BDSC_67270
CG2875	FBgn0029672	RRID: BDSC_29333
CG2889	FBgn0030206	RRID: BDSC_77384
CG30020	FBgn0050020	RRID: BDSC_29368
CG30020	FBgn0050020	RRID: BDSC_58110
CG3032	FBgn0029928	RRID: BDSC_57560
CG30403	FBgn0050403	RRID: BDSC_57286
CG30431	FBgn0050431	RRID: BDSC_60023
CG3065	FBgn0034946	RRID: BDSC_77370
CG31126	FBgn0051126	RRID: BDSC_67284
CG31224	FBgn0051224	RRID: BDSC_33969
CG31301	FBgn0051301	RRID: BDSC_60121
CG31301	FBgn0051301	RRID: BDSC_62926
CG31365	FBgn0051365	RRID: BDSC_57450
CG31612	FBgn0051612	RRID: BDSC_57718
CG31642	FBgn0051642	RRID: BDSC_36894
CG31642	FBgn0051642	RRID: BDSC_57726
CG31642	FBgn0051642	RRID: BDSC_57848
CG31642	FBgn0051642	RRID: BDSC_60493
CG31759	FBgn0051759	RRID: BDSC_41642
CG31759	FBgn0051759	RRID: BDSC_60089
CG31875	FBgn0051875	RRID: BDSC_57451
CG31955	FBgn0051955	RRID: BDSC_31967
CG32006	FBgn0052006	RRID: BDSC_64927
CG32121	FBgn0052121	RRID: BDSC_62189
CG32264	FBgn0052264	RRID: BDSC_28340
CG32264	FBgn0052264	RRID: BDSC_64966
CG32532	FBgn0052532	RRID: BDSC_26750
CG32532	FBgn0052532	RRID: BDSC_63603
CG32700	FBgn0267253	RRID: BDSC_57719
CG32772	FBgn0052772	RRID: BDSC_35803
CG32772	FBgn0052772	RRID: BDSC_51768
CG3281	FBgn0260741	RRID: BDSC_44555
CG32847	FBgn0052847	RRID: BDSC_65067
CG32982	FBgn0052982	RRID: BDSC_64555
CG33017	FBgn0053017	RRID: BDSC_31927
CG33017	FBgn0053017	RRID: BDSC_63530
CG33213	FBgn0053213	RRID: BDSC_29458
CG3328	FBgn0034985	RRID: BDSC_55211
CG3328	FBgn0034985	RRID: BDSC_57713
CG33557	FBgn0053557	RRID: BDSC_57453
CG33557	FBgn0053557	RRID: BDSC_62478
CG33671	FBgn0061359	RRID: BDSC_60442
CG33672	FBgn0061360	RRID: BDSC_55222
CG33672	FBgn0061360	RRID: BDSC_77237
CG33672	FBgn0061360	RRID: BDSC_31194
CG33672	FBgn0061360	RRID: BDSC_35300
CG33695	FBgn0052831	RRID: BDSC_61171
CG34031	FBgn0054031	RRID: BDSC_57454
CG3407	FBgn0031573	RRID: BDSC_57762
CG34149	FBgn0083985	RRID: BDSC_64947
CG34149	FBgn0083985	RRID: BDSC_50551
CG34367	FBgn0085396	RRID: BDSC_57455
CG34376	FBgn0085405	RRID: BDSC_29371
CG34376	FBgn0085405	RRID: BDSC_51439
CG3491	FBgn0028887	RRID: BDSC_57556
CG3526	FBgn0040355	RRID: BDSC_62188
CG3700	FBgn0034796	RRID: BDSC_52871
CG3726	FBgn0029824	RRID: BDSC_57273
CG3732	FBgn0034750	RRID: BDSC_57275
CG3815	FBgn0029861	RRID: BDSC_56908
CG3847	FBgn0029867	RRID: BDSC_57557
CG3909	FBgn0027524	RRID: BDSC_57377
CG3919	FBgn0036423	RRID: BDSC_33355
CG3995	FBgn0038472	RRID: BDSC_27997
CG4042	FBgn0037018	RRID: BDSC_57291
CG4133	FBgn0031257	RRID: BDSC_28370
CG42232	FBgn0250754	RRID: BDSC_64604
CG42232	FBgn0250754	RRID: BDSC_35682
CG42232	FBgn0250754	RRID: BDSC_36806
CG42724	FBgn0261641	RRID: BDSC_33737
CG42724	FBgn0261641	RRID: BDSC_55357
CG42726	FBgn0261679	RRID: BDSC_64974
CG42741	FBgn0261705	RRID: BDSC_64558
CG4282	FBgn0034114	RRID: BDSC_26313
CG4282	FBgn0034114	RRID: BDSC_62445
CG43163	FBgn0262719	RRID: BDSC_50958
CG43163	FBgn0262719	RRID: BDSC_57460
CG4318	FBgn0030455	RRID: BDSC_51720
CG4328	FBgn0036274	RRID: BDSC_27987
CG43342	FBgn0263047	RRID: BDSC_64975
CG4360	FBgn0038787	RRID: BDSC_51813
CG43689	FBgn0263772	RRID: BDSC_26715
CG43689	FBgn0263772	RRID: BDSC_51513
CG43689	FBgn0263772	RRID: BDSC_58230
CG4374	FBgn0039078	RRID: BDSC_57775
CG4374	FBgn0039078	RRID: BDSC_61252
CG43897	FBgn0264489	RRID: BDSC_31560
CG44002	FBgn0264744	RRID: BDSC_57463
CG4404	FBgn0030432	RRID: BDSC_62415
CG4404	FBgn0030432	RRID: BDSC_31923
CG4404	FBgn0030432	RRID: BDSC_50527
CG4424	FBgn0038765	RRID: BDSC_43218
CG4424	FBgn0038765	RRID: BDSC_77900
CG44433	FBgn0265625	RRID: BDSC_57712
CG4496	FBgn0031894	RRID: BDSC_51428
CG4553	FBgn0039336	RRID: BDSC_57284
CG4557	FBgn0029912	RRID: BDSC_50953
CG4557	FBgn0029912	RRID: BDSC_57422
CG4570	FBgn0037844	RRID: BDSC_57378
CG4617	FBgn0029936	RRID: BDSC_25993
CG4707	FBgn0035036	RRID: BDSC_58229
CG4707	FBgn0035036	RRID: BDSC_61167
CG4730	FBgn0039355	RRID: BDSC_61169
CG4820	FBgn0037876	RRID: BDSC_60117
CG4854	FBgn0038766	RRID: BDSC_42833
CG4882	FBgn0025336	RRID: BDSC_62171
CG4914	FBgn0036436	RRID: BDSC_67974
CG4935	FBgn0028897	RRID: BDSC_64512
CG4936	FBgn0038768	RRID: BDSC_64550
CG5245	FBgn0038047	RRID: BDSC_57445
CG5245	FBgn0038047	RRID: BDSC_54036
CG5382	FBgn0038950	RRID: BDSC_64551
CG5641	FBgn0038046	RRID: BDSC_56895
CG5687	FBgn0035293	RRID: BDSC_62179
CG5708	FBgn0032196	RRID: BDSC_60097
CG5953	FBgn0032587	RRID: BDSC_43257
CG5953	FBgn0032587	RRID: BDSC_57543
CG6254	FBgn0037794	RRID: BDSC_57279
CG6276	FBgn0038316	RRID: BDSC_60485
CG6276	FBgn0038316	RRID: BDSC_27064
CG6470	FBgn0030933	RRID: BDSC_62862
CG6654	FBgn0038301	RRID: BDSC_62183
CG6683	FBgn0035902	RRID: BDSC_26233
CG6686	FBgn0032388	RRID: BDSC_55202
CG6686	FBgn0032388	RRID: BDSC_31750
CG6686	FBgn0032388	RRID: BDSC_53267
CG6689	FBgn0037877	RRID: BDSC_67282
CG6701	FBgn0033889	RRID: BDSC_55854
CG6701	FBgn0033889	RRID: BDSC_27560
CG6701	FBgn0033889	RRID: BDSC_31213
CG6765	FBgn0035903	RRID: BDSC_51500
CG6769	FBgn0030878	RRID: BDSC_62861
CG6769	FBgn0030878	RRID: BDSC_55236
CG6791	FBgn0037918	RRID: BDSC_32395
CG6808	FBgn0037921	RRID: BDSC_31727
CG6808	FBgn0037921	RRID: BDSC_35588
CG6808	FBgn0037921	RRID: BDSC_61265
CG6813	FBgn0037923	RRID: BDSC_29369
CG6843	FBgn0036827	RRID: BDSC_61168
CG6885	FBgn0036810	RRID: BDSC_77373
CG6907	FBgn0031711	RRID: BDSC_27716
CG6937	FBgn0038989	RRID: BDSC_57467
CG6937	FBgn0038989	RRID: BDSC_41824
CG7099	FBgn0032517	RRID: BDSC_57542
CG7101	FBgn0030963	RRID: BDSC_77386
CG7271	FBgn0036791	RRID: BDSC_41822
CG7271	FBgn0036791	RRID: BDSC_64977
CG7368	FBgn0036179	RRID: BDSC_57444
CG7386	FBgn0035691	RRID: BDSC_62181
CG7518	FBgn0038108	RRID: BDSC_77392
CG7556	FBgn0030990	RRID: BDSC_32511
CG7745	FBgn0033616	RRID: BDSC_26234
CG7785	FBgn0038564	RRID: BDSC_57715
CG7786	FBgn0034096	RRID: BDSC_62162
CG7804	FBgn0036496	RRID: BDSC_38355
CG7804	FBgn0036496	RRID: BDSC_42579
CG7839	FBgn0036124	RRID: BDSC_63648
CG7839	FBgn0036124	RRID: BDSC_25992
CG7963	FBgn0037584	RRID: BDSC_60116
CG7987	FBgn0038244	RRID: BDSC_57281
CG8089	FBgn0033993	RRID: BDSC_62161
CG8089	FBgn0033993	RRID: BDSC_58057
CG8108	FBgn0027567	RRID: BDSC_27562
CG8108	FBgn0027567	RRID: BDSC_32930
CG8117	FBgn0030663	RRID: BDSC_77385
CG8159	FBgn0037619	RRID: BDSC_62182
CG8301	FBgn0037717	RRID: BDSC_41643
CG8301	FBgn0037717	RRID: BDSC_62206
CG8319	FBgn0037722	RRID: BDSC_61173
CG8388	FBgn0034062	RRID: BDSC_57545
CG8478	FBgn0037746	RRID: BDSC_39033
CG8765	FBgn0036900	RRID: BDSC_29447
CG8765	FBgn0036900	RRID: BDSC_32343
CG8870	FBgn0038144	RRID: BDSC_60029
CG8924	FBgn0030710	RRID: BDSC_29348
CG8924	FBgn0030710	RRID: BDSC_35705
CG8924	FBgn0030710	RRID: BDSC_42491
CG8924	FBgn0030710	RRID: BDSC_43192
CG8944	FBgn0030680	RRID: BDSC_31925
CG8944	FBgn0030680	RRID: BDSC_53889
CG8950	FBgn0034186	RRID: BDSC_50897
CG8950	FBgn0034186	RRID: BDSC_60355
CG9215	FBgn0030659	RRID: BDSC_57537
CG9416	FBgn0034438	RRID: BDSC_57563
CG9609	FBgn0030787	RRID: BDSC_34030
CG9650	FBgn0029939	RRID: BDSC_26713
CG9650	FBgn0029939	RRID: BDSC_40852
CG9650	FBgn0029939	RRID: BDSC_58323
CG9705	FBgn0036661	RRID: BDSC_31901
CG9705	FBgn0036661	RRID: BDSC_35709
CG9705	FBgn0036661	RRID: BDSC_43193
CG9727	FBgn0037445	RRID: BDSC_26762
CG9727	FBgn0037445	RRID: BDSC_42495
CG9776	FBgn0027866	RRID: BDSC_55673
CG9876	FBgn0034821	RRID: BDSC_50655
CG9879	FBgn0031444	RRID: BDSC_60095
CG9890	FBgn0034814	RRID: BDSC_57442
Chd1	FBgn0250786	RRID: BDSC_34665
Chd1	FBgn0250786	RRID: BDSC_35240
Chd1	FBgn0250786	RRID: BDSC_58248
Chd3	FBgn0023395	RRID: BDSC_33420
Chd3	FBgn0023395	RRID: BDSC_35400
CHES-1-like	FBgn0029504	RRID: BDSC_26760
CHES-1-like	FBgn0029504	RRID: BDSC_34928
Chi	FBgn0013764	RRID: BDSC_31049
Chi	FBgn0013764	RRID: BDSC_35435
chinmo	FBgn0086758	RRID: BDSC_26777
chinmo	FBgn0086758	RRID: BDSC_31738
chinmo	FBgn0086758	RRID: BDSC_33638
chinmo	FBgn0086758	RRID: BDSC_62873
chm	FBgn0028387	RRID: BDSC_32484
chm	FBgn0028387	RRID: BDSC_27027
chm	FBgn0028387	RRID: BDSC_36869
chn	FBgn0015371	RRID: BDSC_26779
Chro	FBgn0044324	RRID: BDSC_36084
Chro	FBgn0044324	RRID: BDSC_57470
Chro	FBgn0044324	RRID: BDSC_80443
ci	FBgn0004859	RRID: BDSC_28984
ci	FBgn0004859	RRID: BDSC_31236
ci	FBgn0004859	RRID: BDSC_31320
ci	FBgn0004859	RRID: BDSC_31321
ci	FBgn0004859	RRID: BDSC_64928
cic	FBgn0262582	RRID: BDSC_25995
CkIIalpha-i1	FBgn0015025	RRID: BDSC_53025
CkIIalpha-i1	FBgn0015025	RRID: BDSC_60102
Clamp	FBgn0032979	RRID: BDSC_27080
Clamp	FBgn0032979	RRID: BDSC_57008
Clamp	FBgn0032979	RRID: BDSC_57163
Clk	FBgn0023076	RRID: BDSC_31660
Clk	FBgn0023076	RRID: BDSC_31661
Clk	FBgn0023076	RRID: BDSC_42566
cnc	FBgn0262975	RRID: BDSC_25984
cnc	FBgn0262975	RRID: BDSC_32863
cnc	FBgn0262975	RRID: BDSC_40854
Cnot4	FBgn0051716	RRID: BDSC_42513
Cnot4	FBgn0051716	RRID: BDSC_28775
Cog7	FBgn0051040	RRID: BDSC_55147
Cog7	FBgn0051040	RRID: BDSC_58211
comr	FBgn0034667	RRID: BDSC_42522
comr	FBgn0034667	RRID: BDSC_60889
Coop	FBgn0263240	RRID: BDSC_29350
CoRest	FBgn0261573	RRID: BDSC_31743
corto	FBgn0010313	RRID: BDSC_42629
corto	FBgn0010313	RRID: BDSC_35456
Cp190	FBgn0000283	RRID: BDSC_33944
Cp190	FBgn0000283	RRID: BDSC_42536
Cp190	FBgn0000283	RRID: BDSC_33903
crc	FBgn0000370	RRID: BDSC_25985
crc	FBgn0000370	RRID: BDSC_80388
CrebA	FBgn0004396	RRID: BDSC_27648
CrebA	FBgn0004396	RRID: BDSC_31900
CrebA	FBgn0004396	RRID: BDSC_42562
CrebB	FBgn0014467	RRID: BDSC_29332
CrebB	FBgn0014467	RRID: BDSC_63681
CREG	FBgn0025456	RRID: BDSC_59999
crm	FBgn0000376	RRID: BDSC_35387
crm	FBgn0000376	RRID: BDSC_63553
croc	FBgn0014143	RRID: BDSC_27071
croc	FBgn0014143	RRID: BDSC_34647
crol	FBgn0020309	RRID: BDSC_41669
crol	FBgn0020309	RRID: BDSC_44643
crp	FBgn0001994	RRID: BDSC_31896
crp	FBgn0001994	RRID: BDSC_37470
CSN5	FBgn0027053	RRID: BDSC_28732
CSN5	FBgn0027053	RRID: BDSC_42781
CSN5	FBgn0027053	RRID: BDSC_62970
ct	FBgn0004198	RRID: BDSC_33967
ct	FBgn0004198	RRID: BDSC_29625
CtBP	FBgn0020496	RRID: BDSC_32889
CtBP	FBgn0020496	RRID: BDSC_31334
CTCF	FBgn0035769	RRID: BDSC_35354
CTCF	FBgn0035769	RRID: BDSC_40850
CTPsyn	FBgn0266452	RRID: BDSC_35818
CTPsyn	FBgn0266452	RRID: BDSC_31924
CTPsyn	FBgn0266452	RRID: BDSC_53378
cwo	FBgn0259938	RRID: BDSC_27736
cwo	FBgn0259938	RRID: BDSC_36756
cwo	FBgn0259938	RRID: BDSC_26318
cyc	FBgn0023094	RRID: BDSC_31897
cyc	FBgn0023094	RRID: BDSC_29400
cyc	FBgn0023094	RRID: BDSC_35461
cyc	FBgn0023094	RRID: BDSC_42563
CycC	FBgn0004597	RRID: BDSC_33753
CycH	FBgn0022936	RRID: BDSC_34732
CycJ	FBgn0010317	RRID: BDSC_37521
CycK	FBgn0025674	RRID: BDSC_34032
CycT	FBgn0025455	RRID: BDSC_31762
CycT	FBgn0025455	RRID: BDSC_32976
CycT	FBgn0025455	RRID: BDSC_35168
Cyp1	FBgn0004432	RRID: BDSC_33001
Cyp1	FBgn0004432	RRID: BDSC_33950
Cyp1	FBgn0004432	RRID: BDSC_53894
d	FBgn0262029	RRID: BDSC_27664
d	FBgn0016120	RRID: BDSC_33740
d	FBgn0262029	RRID: BDSC_33754
d	FBgn0041712	RRID: BDSC_62366
d	FBgn0000618	RRID: BDSC_42524
D	FBgn0000463	RRID: BDSC_28032
D	FBgn0000463	RRID: BDSC_34322
D	FBgn0000317	RRID: BDSC_41690
D	FBgn0000463	RRID: BDSC_36784
D	FBgn0002569	RRID: BDSC_53017
D	FBgn0000411	RRID: BDSC_34672
D	FBgn0000411	RRID: BDSC_26217
D1	FBgn0000412	RRID: BDSC_33655
D1	FBgn0000412	RRID: BDSC_28616
D12	FBgn0027490	RRID: BDSC_60872
D12	FBgn0027490	RRID: BDSC_65062
D19A	FBgn0022935	RRID: BDSC_33371
D19B	FBgn0022699	RRID: BDSC_51166
d4	FBgn0033015	RRID: BDSC_28623
d4	FBgn0033015	RRID: BDSC_35665
d4	FBgn0033015	RRID: BDSC_43186
da	FBgn0000413	RRID: BDSC_26319
da	FBgn0000413	RRID: BDSC_29326
da	FBgn0000413	RRID: BDSC_35686
da	FBgn0000413	RRID: BDSC_38382
dac	FBgn0005677	RRID: BDSC_26758
dac	FBgn0005677	RRID: BDSC_35022
Dad	FBgn0020493	RRID: BDSC_33759
Dad	FBgn0020493	RRID: BDSC_26235
dar1	FBgn0263239	RRID: BDSC_31987
dati	FBgn0262636	RRID: BDSC_26711
Dbx	FBgn0261723	RRID: BDSC_31904
Deaf1	FBgn0013799	RRID: BDSC_32512
Debcl	FBgn0029131	RRID: BDSC_27083
Dek	FBgn0026533	RRID: BDSC_35693
Df31	FBgn0022893	RRID: BDSC_35718
Df31	FBgn0022893	RRID: BDSC_43185
Df31	FBgn0022893	RRID: BDSC_67268
Dfd	FBgn0000439	RRID: BDSC_26751
Dfd	FBgn0000439	RRID: BDSC_50792
Dh44-R2	FBgn0033744	RRID: BDSC_29610
Dh44-R2	FBgn0033744	RRID: BDSC_67862
Dif	FBgn0011274	RRID: BDSC_29514
Dif	FBgn0011274	RRID: BDSC_30513
dimm	FBgn0023091	RRID: BDSC_26976
dimm	FBgn0023091	RRID: BDSC_38530
DIP1	FBgn0024807	RRID: BDSC_35226
DIP1	FBgn0024807	RRID: BDSC_35333
DIP1	FBgn0024807	RRID: BDSC_57554
DIP2	FBgn0024806	RRID: BDSC_34918
DIP2	FBgn0024806	RRID: BDSC_42598
disco	FBgn0000459	RRID: BDSC_28659
disco-r	FBgn0042650	RRID: BDSC_41683
dl	FBgn0260632	RRID: BDSC_36650
dl	FBgn0260632	RRID: BDSC_34938
dl	FBgn0260632	RRID: BDSC_32934
dl	FBgn0260632	RRID: BDSC_27650
dl	FBgn0260632	RRID: BDSC_38905
Dll	FBgn0000157	RRID: BDSC_29337
dlp	FBgn0041604	RRID: BDSC_34091
dlp	FBgn0041604	RRID: BDSC_34089
dlp	FBgn0041604	RRID: BDSC_50540
dlt	FBgn0024510	RRID: BDSC_27288
dlt	FBgn0024510	RRID: BDSC_38253
dlt	FBgn0024510	RRID: BDSC_42866
dmrt11E	FBgn0030477	RRID: BDSC_62859
dmrt11E	FBgn0030477	RRID: BDSC_35657
dmrt93B	FBgn0038851	RRID: BDSC_27657
dmrt93B	FBgn0038851	RRID: BDSC_50656
dmrt99B	FBgn0039683	RRID: BDSC_31982
dmrt99B	FBgn0039683	RRID: BDSC_50687
Doc1	FBgn0028789	RRID: BDSC_31931
Doc2	FBgn0035956	RRID: BDSC_44087
Doc3	FBgn0035954	RRID: BDSC_62493
Doc3	FBgn0035954	RRID: BDSC_31932
Doc3	FBgn0035954	RRID: BDSC_64929
dom	FBgn0020306	RRID: BDSC_55917
dom	FBgn0020306	RRID: BDSC_65873
dom	FBgn0020306	RRID: BDSC_31054
dom	FBgn0020306	RRID: BDSC_38941
dom	FBgn0020306	RRID: BDSC_40914
dom	FBgn0020306	RRID: BDSC_41674
dom	FBgn0020306	RRID: BDSC_34827
dom	FBgn0020306	RRID: BDSC_38385
Dp	FBgn0011763	RRID: BDSC_30515
Dp	FBgn0011763	RRID: BDSC_31767
Dp	FBgn0011763	RRID: BDSC_33372
dpn	FBgn0010109	RRID: BDSC_51440
dpn	FBgn0010109	RRID: BDSC_26320
Dr	FBgn0000492	RRID: BDSC_26224
Dr	FBgn0000492	RRID: BDSC_42891
Dr	FBgn0000492	RRID: BDSC_51830
Dref	FBgn0015664	RRID: BDSC_35692
Dref	FBgn0015664	RRID: BDSC_31941
Dref	FBgn0015664	RRID: BDSC_36865
drm	FBgn0024244	RRID: BDSC_42548
dsf	FBgn0015381	RRID: BDSC_29373
dsf	FBgn0015381	RRID: BDSC_41707
Dsp1	FBgn0011764	RRID: BDSC_31960
dsx	FBgn0000504	RRID: BDSC_26716
dsx	FBgn0000504	RRID: BDSC_35645
dsx	FBgn0000504	RRID: BDSC_55646
dsx	FBgn0000504	RRID: BDSC_41864
dve	FBgn0020307	RRID: BDSC_26225
dwg	FBgn0000520	RRID: BDSC_31109
dwg	FBgn0000520	RRID: BDSC_35666
Dys	FBgn0260003	RRID: BDSC_31553
Dys	FBgn0260003	RRID: BDSC_55641
E(bx)	FBgn0000541	RRID: BDSC_31193
E(bx)	FBgn0000541	RRID: BDSC_33658
E(bx)	FBgn0000541	RRID: BDSC_35353
E(Pc)	FBgn0000581	RRID: BDSC_28686
E(Pc)	FBgn0000581	RRID: BDSC_35271
E(Pc)	FBgn0000581	RRID: BDSC_67921
e(r)	FBgn0011586	RRID: BDSC_53301
E(spl)m3-HLH	FBgn0002609	RRID: BDSC_25977
E(spl)m3-HLH	FBgn0002609	RRID: BDSC_55302
E(spl)m5-HLH	FBgn0002631	RRID: BDSC_26201
E(spl)m5-HLH	FBgn0002631	RRID: BDSC_51466
E(spl)m7-HLH	FBgn0002633	RRID: BDSC_35703
E(spl)m7-HLH	FBgn0002633	RRID: BDSC_29327
E(spl)m8-HLH	FBgn0000591	RRID: BDSC_26322
E(spl)mbeta-HLH	FBgn0002733	RRID: BDSC_50674
E(spl)mbeta-HLH	FBgn0002733	RRID: BDSC_26202
E(spl)mdelta-HLH	FBgn0002734	RRID: BDSC_26203
E(spl)mdelta-HLH	FBgn0002734	RRID: BDSC_65129
E(spl)mgamma-HLH	FBgn0002735	RRID: BDSC_25978
E(var)3-9	FBgn0260243	RRID: BDSC_31948
e(y)1	FBgn0000617	RRID: BDSC_32345
e(y)3	FBgn0087008	RRID: BDSC_32346
E(z)	FBgn0000629	RRID: BDSC_27993
E(z)	FBgn0000629	RRID: BDSC_31617
E(z)	FBgn0000629	RRID: BDSC_33659
E(z)	FBgn0000629	RRID: BDSC_36068
E2f1	FBgn0011766	RRID: BDSC_27564
E2f1	FBgn0011766	RRID: BDSC_36126
E2f1	FBgn0011766	RRID: BDSC_31214
E2f2	FBgn0024371	RRID: BDSC_27995
E2f2	FBgn0024371	RRID: BDSC_36674
ea	FBgn0000533	RRID: BDSC_41961
ea	FBgn0000533	RRID: BDSC_55186
ear	FBgn0026441	RRID: BDSC_28068
ear	FBgn0026441	RRID: BDSC_34798
ecd	FBgn0000543	RRID: BDSC_41676
EcR	FBgn0000546	RRID: BDSC_29374
EcR	FBgn0000546	RRID: BDSC_50712
edl	FBgn0023214	RRID: BDSC_57552
Efa6	FBgn0051158	RRID: BDSC_57449
eg	FBgn0000560	RRID: BDSC_29629
egg	FBgn0086908	RRID: BDSC_31352
egg	FBgn0086908	RRID: BDSC_32445
egg	FBgn0086908	RRID: BDSC_34803
egg	FBgn0086908	RRID: BDSC_36797
Eip74EF	FBgn0000567	RRID: BDSC_29353
Eip75B	FBgn0000568	RRID: BDSC_26717
Eip75B	FBgn0000568	RRID: BDSC_35780
Eip75B	FBgn0000568	RRID: BDSC_43231
Eip78C	FBgn0004865	RRID: BDSC_26718
Eip93F	FBgn0264490	RRID: BDSC_57868
elB	FBgn0004858	RRID: BDSC_41960
EloA	FBgn0039066	RRID: BDSC_37017
EloB	FBgn0023212	RRID: BDSC_57416
Elp2	FBgn0033540	RRID: BDSC_57580
Elp3	FBgn0031604	RRID: BDSC_35488
emc	FBgn0000575	RRID: BDSC_42768
emc	FBgn0000575	RRID: BDSC_26738
ems	FBgn0000576	RRID: BDSC_28726
ems	FBgn0000576	RRID: BDSC_50673
en	FBgn0000577	RRID: BDSC_33715
en	FBgn0000577	RRID: BDSC_26752
enok	FBgn0034975	RRID: BDSC_29518
enok	FBgn0034975	RRID: BDSC_40917
enok	FBgn0034975	RRID: BDSC_41664
enok	FBgn0034975	RRID: BDSC_42941
erm	FBgn0031375	RRID: BDSC_50661
erm	FBgn0031375	RRID: BDSC_26778
erm	FBgn0031375	RRID: BDSC_63708
ERR	FBgn0035849	RRID: BDSC_27085
ERR	FBgn0035849	RRID: BDSC_50686
ERR	FBgn0035849	RRID: BDSC_61937
esg	FBgn0001981	RRID: BDSC_28514
esg	FBgn0001981	RRID: BDSC_34063
esg	FBgn0001981	RRID: BDSC_42846
esg	FBgn0001981	RRID: BDSC_57148
Ets21C	FBgn0005660	RRID: BDSC_39069
Ets65A	FBgn0005658	RRID: BDSC_41682
Ets96B	FBgn0039225	RRID: BDSC_31935
Ets96B	FBgn0039225	RRID: BDSC_34783
Ets97D	FBgn0004510	RRID: BDSC_35749
Ets97D	FBgn0004510	RRID: BDSC_25795
Ets97D	FBgn0004510	RRID: BDSC_36635
Ets98B	FBgn0005659	RRID: BDSC_36811
Ets98B	FBgn0005659	RRID: BDSC_28700
eve	FBgn0000606	RRID: BDSC_34325
eve	FBgn0000606	RRID: BDSC_28734
ewg	FBgn0005427	RRID: BDSC_31104
ewg	FBgn0005427	RRID: BDSC_31225
exd	FBgn0000611	RRID: BDSC_29338
exd	FBgn0000611	RRID: BDSC_34897
exex	FBgn0041156	RRID: BDSC_57709
exp	FBgn0033668	RRID: BDSC_35032
ey	FBgn0005558	RRID: BDSC_29339
ey	FBgn0005558	RRID: BDSC_32486
eya	FBgn0000320	RRID: BDSC_35725
eya	FBgn0000320	RRID: BDSC_28733
eya	FBgn0000320	RRID: BDSC_57314
eya	FBgn0000320	RRID: BDSC_67853
eyg	FBgn0000625	RRID: BDSC_26226
Fcp1	FBgn0035026	RRID: BDSC_32925
Fcp1	FBgn0035026	RRID: BDSC_57021
fd102C	FBgn0039937	RRID: BDSC_44045
fd19B	FBgn0031086	RRID: BDSC_65124
fd3F	FBgn0264954	RRID: BDSC_57725
fd59A	FBgn0004896	RRID: BDSC_31937
fd59A	FBgn0004896	RRID: BDSC_51441
fd96Ca	FBgn0004897	RRID: BDSC_57262
fd96Cb	FBgn0004898	RRID: BDSC_26761
Fer1	FBgn0037475	RRID: BDSC_27737
Fer1	FBgn0037475	RRID: BDSC_50672
Fer2	FBgn0038402	RRID: BDSC_50971
Fer2	FBgn0038402	RRID: BDSC_28697
Fer3	FBgn0037937	RRID: BDSC_55300
Fer3	FBgn0037937	RRID: BDSC_25974
fkh	FBgn0000659	RRID: BDSC_27072
fkh	FBgn0000659	RRID: BDSC_58059
fkh	FBgn0000659	RRID: BDSC_33760
foxo	FBgn0038197	RRID: BDSC_25997
foxo	FBgn0038197	RRID: BDSC_27656
foxo	FBgn0038197	RRID: BDSC_32427
foxo	FBgn0038197	RRID: BDSC_32993
FoxP	FBgn0262477	RRID: BDSC_26774
fru	FBgn0004652	RRID: BDSC_31593
fry	FBgn0016081	RRID: BDSC_60103
fs(1)h	FBgn0004656	RRID: BDSC_35139
fs(1)h	FBgn0004656	RRID: BDSC_41693
fs(1)h	FBgn0004656	RRID: BDSC_41943
fs(1)h	FBgn0004656	RRID: BDSC_44009
fs(1)Ya	FBgn0000927	RRID: BDSC_64597
ft	FBgn0001075	RRID: BDSC_34970
ft	FBgn0001075	RRID: BDSC_29566
ftz	FBgn0001077	RRID: BDSC_33761
ftz-f1	FBgn0001078	RRID: BDSC_27659
ftz-f1	FBgn0001078	RRID: BDSC_33625
G9a	FBgn0040372	RRID: BDSC_29541
G9a	FBgn0040372	RRID: BDSC_31630
G9a	FBgn0040372	RRID: BDSC_34817
G9a	FBgn0040372	RRID: BDSC_36798
GABA-B-R3	FBgn0031275	RRID: BDSC_42752
GABPI	FBgn0031495	RRID: BDSC_27028
GATAd	FBgn0032223	RRID: BDSC_33747
GATAd	FBgn0032223	RRID: BDSC_34640
GATAd	FBgn0032223	RRID: BDSC_34625
GATAe	FBgn0038391	RRID: BDSC_33748
GATAe	FBgn0038391	RRID: BDSC_34641
GATAe	FBgn0038391	RRID: BDSC_34907
gce	FBgn0261703	RRID: BDSC_26323
gce	FBgn0261703	RRID: BDSC_61852
gcl	FBgn0005695	RRID: BDSC_31354
gcl	FBgn0005695	RRID: BDSC_32492
gcl	FBgn0005695	RRID: BDSC_34608
gcm	FBgn0014179	RRID: BDSC_50688
gcm	FBgn0014179	RRID: BDSC_42889
gcm	FBgn0014179	RRID: BDSC_28913
gcm	FBgn0014179	RRID: BDSC_31518
gcm	FBgn0014179	RRID: BDSC_31519
gcm2	FBgn0019809	RRID: BDSC_34597
gcm2	FBgn0019809	RRID: BDSC_28904
Gcn5	FBgn0020388	RRID: BDSC_33981
Gcn5	FBgn0020388	RRID: BDSC_35601
gem	FBgn0050011	RRID: BDSC_40934
gem	FBgn0050011	RRID: BDSC_26214
gl	FBgn0004618	RRID: BDSC_55301
gl	FBgn0004618	RRID: BDSC_26780
glu	FBgn0015391	RRID: BDSC_32350
glu	FBgn0015391	RRID: BDSC_36069
Glut4EF	FBgn0263097	RRID: BDSC_57461
gol	FBgn0004919	RRID: BDSC_28785
Gr93a	FBgn0041229	RRID: BDSC_64602
grau	FBgn0001133	RRID: BDSC_41940
grau	FBgn0001133	RRID: BDSC_53251
grh	FBgn0259211	RRID: BDSC_28820
grh	FBgn0259211	RRID: BDSC_36890
grh	FBgn0259211	RRID: BDSC_42611
grn	FBgn0001138	RRID: BDSC_27658
grn	FBgn0001138	RRID: BDSC_33746
grn	FBgn0001138	RRID: BDSC_34014
grn	FBgn0001138	RRID: BDSC_34578
gro	FBgn0001139	RRID: BDSC_35759
grp	FBgn0261278	RRID: BDSC_62155
gsb	FBgn0001148	RRID: BDSC_44548
gsb	FBgn0001148	RRID: BDSC_29600
gsb-n	FBgn0001147	RRID: BDSC_28078
gsb-n	FBgn0001147	RRID: BDSC_65127
Gsc	FBgn0010323	RRID: BDSC_50894
gt	FBgn0001150	RRID: BDSC_34631
gt	FBgn0001150	RRID: BDSC_26742
gt	FBgn0001150	RRID: BDSC_54471
gt	FBgn0001150	RRID: BDSC_54472
gt	FBgn0001150	RRID: BDSC_54476
gt	FBgn0001150	RRID: BDSC_57559
Gug	FBgn0010825	RRID: BDSC_32961
H	FBgn0001169	RRID: BDSC_34703
H	FBgn0001169	RRID: BDSC_27315
h	FBgn0001168	RRID: BDSC_27738
h	FBgn0001168	RRID: BDSC_34326
H15	FBgn0016660	RRID: BDSC_57415
H2.0	FBgn0001170	RRID: BDSC_61215
H2.0	FBgn0001170	RRID: BDSC_50690
ham	FBgn0045852	RRID: BDSC_32470
ham	FBgn0045852	RRID: BDSC_26728
Hand	FBgn0032209	RRID: BDSC_28977
hang	FBgn0026575	RRID: BDSC_35674
hang	FBgn0026575	RRID: BDSC_41870
hang	FBgn0026575	RRID: BDSC_57791
hay	FBgn0001179	RRID: BDSC_53345
hb	FBgn0001180	RRID: BDSC_34704
hb	FBgn0001180	RRID: BDSC_29630
hb	FBgn0001180	RRID: BDSC_54478
hbn	FBgn0008636	RRID: BDSC_31906
Hcf	FBgn0039904	RRID: BDSC_36799
Hcf	FBgn0039904	RRID: BDSC_32453
her	FBgn0001185	RRID: BDSC_57257
Hey	FBgn0027788	RRID: BDSC_31898
Hey	FBgn0027788	RRID: BDSC_41650
HGTX	FBgn0040318	RRID: BDSC_29382
HGTX	FBgn0040318	RRID: BDSC_61188
HHEX	FBgn0038852	RRID: BDSC_60119
HIPP1	FBgn0037027	RRID: BDSC_61180
hkb	FBgn0261434	RRID: BDSC_31976
hkb	FBgn0261434	RRID: BDSC_34736
HLH3B	FBgn0011276	RRID: BDSC_26324
HLH3B	FBgn0011276	RRID: BDSC_33758
HLH4C	FBgn0011277	RRID: BDSC_25976
HLH4C	FBgn0011277	RRID: BDSC_61837
HLH4C	FBgn0011277	RRID: BDSC_65128
HLH54F	FBgn0022740	RRID: BDSC_28698
HLH54F	FBgn0022740	RRID: BDSC_65244
Hmg-2	FBgn0026582	RRID: BDSC_26216
Hmg-2	FBgn0026582	RRID: BDSC_42542
Hmg-2	FBgn0026582	RRID: BDSC_42766
HmgD	FBgn0004362	RRID: BDSC_31344
HmgD	FBgn0004362	RRID: BDSC_77429
HmgZ	FBgn0010228	RRID: BDSC_26219
Hmr	FBgn0001206	RRID: BDSC_35659
Hmr	FBgn0001206	RRID: BDSC_57258
Hmx	FBgn0264005	RRID: BDSC_60419
Hnf4	FBgn0004914	RRID: BDSC_29375
Hnf4	FBgn0004914	RRID: BDSC_64988
hng1	FBgn0034599	RRID: BDSC_26754
hng2	FBgn0037634	RRID: BDSC_27066
hng3	FBgn0035160	RRID: BDSC_42765
hng3	FBgn0035160	RRID: BDSC_29613
HP1b	FBgn0030082	RRID: BDSC_32401
HP1c	FBgn0039019	RRID: BDSC_31339
HP1c	FBgn0039019	RRID: BDSC_33962
HP1e	FBgn0037675	RRID: BDSC_34863
HP6	FBgn0031613	RRID: BDSC_60096
Hr38	FBgn0014859	RRID: BDSC_29376
Hr38	FBgn0014859	RRID: BDSC_29377
Hr39	FBgn0261239	RRID: BDSC_27086
Hr39	FBgn0261239	RRID: BDSC_33624
Hr4	FBgn0264562	RRID: BDSC_54803
Hr4	FBgn0264562	RRID: BDSC_58195
Hr4	FBgn0264562	RRID: BDSC_31868
Hr51	FBgn0034012	RRID: BDSC_39032
Hr78	FBgn0015239	RRID: BDSC_31990
Hr83	FBgn0037436	RRID: BDSC_65077
Hr96	FBgn0015240	RRID: BDSC_27992
hrg	FBgn0015949	RRID: BDSC_28603
hrg	FBgn0015949	RRID: BDSC_33378
Hsf	FBgn0001222	RRID: BDSC_41581
Hsf	FBgn0001222	RRID: BDSC_27070
Hsp60D	FBgn0032525	RRID: BDSC_57252
hth	FBgn0001235	RRID: BDSC_27655
hth	FBgn0001235	RRID: BDSC_34637
ind	FBgn0025776	RRID: BDSC_28662
ind	FBgn0025776	RRID: BDSC_62920
ind	FBgn0025776	RRID: BDSC_35646
inv	FBgn0001269	RRID: BDSC_41675
Ipod	FBgn0030187	RRID: BDSC_60092
Iswi	FBgn0011604	RRID: BDSC_51931
Iswi	FBgn0011604	RRID: BDSC_32845
ix	FBgn0001276	RRID: BDSC_37545
ix	FBgn0001276	RRID: BDSC_57259
Jarid2	FBgn0036004	RRID: BDSC_26184
Jarid2	FBgn0036004	RRID: BDSC_32891
Jarid2	FBgn0036004	RRID: BDSC_40855
jigr1	FBgn0039350	RRID: BDSC_31921
jigr1	FBgn0039350	RRID: BDSC_58173
JIL-1	FBgn0020412	RRID: BDSC_42571
JIL-1	FBgn0020412	RRID: BDSC_55875
JIL-1	FBgn0020412	RRID: BDSC_57293
jim	FBgn0027339	RRID: BDSC_35609
jim	FBgn0027339	RRID: BDSC_42662
jing	FBgn0086655	RRID: BDSC_55633
jing	FBgn0086655	RRID: BDSC_27024
jing	FBgn0086655	RRID: BDSC_35750
Jon99Fii	FBgn0039777	RRID: BDSC_50648
Jra	FBgn0001291	RRID: BDSC_31595
jub	FBgn0030530	RRID: BDSC_32923
jub	FBgn0030530	RRID: BDSC_41938
jumu	FBgn0015396	RRID: BDSC_35438
jumu	FBgn0015396	RRID: BDSC_44117
Kah	FBgn0035144	RRID: BDSC_51517
Kah	FBgn0035144	RRID: BDSC_26775
kay	FBgn0001297	RRID: BDSC_27722
kay	FBgn0001297	RRID: BDSC_31322
kay	FBgn0001297	RRID: BDSC_31391
kay	FBgn0001297	RRID: BDSC_33379
Kdm2	FBgn0037659	RRID: BDSC_31360
Kdm2	FBgn0037659	RRID: BDSC_33699
Kdm4A	FBgn0033233	RRID: BDSC_34629
ken	FBgn0011236	RRID: BDSC_34739
key	FBgn0041205	RRID: BDSC_35572
key	FBgn0041205	RRID: BDSC_57759
kin17	FBgn0024887	RRID: BDSC_55692
kis	FBgn0266557	RRID: BDSC_34908
kis	FBgn0266557	RRID: BDSC_36597
kis	FBgn0266557	RRID: BDSC_44542
klu	FBgn0013469	RRID: BDSC_60469
klu	FBgn0013469	RRID: BDSC_64967
klu	FBgn0013469	RRID: BDSC_28731
kn	FBgn0001319	RRID: BDSC_31916
kn	FBgn0001319	RRID: BDSC_65131
kn	FBgn0001319	RRID: BDSC_67885
kni	FBgn0001320	RRID: BDSC_27259
knrl	FBgn0001323	RRID: BDSC_36664
Kr	FBgn0001325	RRID: BDSC_54473
Kr	FBgn0001325	RRID: BDSC_54479
Kr	FBgn0001325	RRID: BDSC_54480
Kr	FBgn0001325	RRID: BDSC_27666
Kr	FBgn0001325	RRID: BDSC_34632
Kr-h1	FBgn0028420	RRID: BDSC_50685
kto	FBgn0001324	RRID: BDSC_34588
kto	FBgn0001324	RRID: BDSC_80447
l(1)10Bb	FBgn0001491	RRID: BDSC_33380
l(1)10Bb	FBgn0001491	RRID: BDSC_67922
l(1)sc	FBgn0002561	RRID: BDSC_51443
l(1)sc	FBgn0002561	RRID: BDSC_27058
l(2)37Cd	FBgn0086445	RRID: BDSC_64560
l(2)37Cd	FBgn0086445	RRID: BDSC_43981
l(2)k10201	FBgn0016970	RRID: BDSC_57548
l(3)73Ah	FBgn0002283	RRID: BDSC_44011
l(3)mbt	FBgn0002441	RRID: BDSC_28076
l(3)mbt	FBgn0002441	RRID: BDSC_35052
l(3)neo38	FBgn0265276	RRID: BDSC_51515
La	FBgn0011638	RRID: BDSC_67264
La	FBgn0011638	RRID: BDSC_42789
lab	FBgn0002522	RRID: BDSC_26753
lab	FBgn0002522	RRID: BDSC_65132
lbe	FBgn0011278	RRID: BDSC_28374
lbe	FBgn0011278	RRID: BDSC_77388
lbl	FBgn0008651	RRID: BDSC_35698
lbl	FBgn0008651	RRID: BDSC_60001
lds	FBgn0002542	RRID: BDSC_34980
Lhr	FBgn0034217	RRID: BDSC_50531
Lhr	FBgn0034217	RRID: BDSC_38240
lid	FBgn0031759	RRID: BDSC_28944
lid	FBgn0031759	RRID: BDSC_35706
lid	FBgn0031759	RRID: BDSC_36652
lid	FBgn0031759	RRID: BDSC_82950
lilli	FBgn0041111	RRID: BDSC_26314
lilli	FBgn0041111	RRID: BDSC_34592
Lim1	FBgn0026411	RRID: BDSC_29341
Lim1	FBgn0026411	RRID: BDSC_51831
Lim3	FBgn0002023	RRID: BDSC_26227
Lim3	FBgn0002023	RRID: BDSC_34962
lin-28	FBgn0035626	RRID: BDSC_29564
lin-28	FBgn0035626	RRID: BDSC_50679
lmd	FBgn0039039	RRID: BDSC_42871
Lmpt	FBgn0261565	RRID: BDSC_28790
lms	FBgn0034520	RRID: BDSC_43995
lola	FBgn0005630	RRID: BDSC_35721
lola	FBgn0005630	RRID: BDSC_26714
lolal	FBgn0022238	RRID: BDSC_31632
lolal	FBgn0022238	RRID: BDSC_35722
lov	FBgn0003715	RRID: BDSC_34651
lov	FBgn0003715	RRID: BDSC_31915
Lpt	FBgn0263667	RRID: BDSC_25994
luna	FBgn0040765	RRID: BDSC_27084
luna	FBgn0040765	RRID: BDSC_62298
lute	FBgn0262871	RRID: BDSC_51154
lute	FBgn0262871	RRID: BDSC_39011
lz	FBgn0002576	RRID: BDSC_56929
lz	FBgn0002576	RRID: BDSC_27985
M1BP	FBgn0037621	RRID: BDSC_32858
Mad	FBgn0011648	RRID: BDSC_35648
Mad	FBgn0011648	RRID: BDSC_43183
Mad	FBgn0011648	RRID: BDSC_31316
Mad	FBgn0011648	RRID: BDSC_31315
maf-S	FBgn0034534	RRID: BDSC_40853
maf-S	FBgn0034534	RRID: BDSC_25986
Maf1	FBgn0058196	RRID: BDSC_64603
mamo	FBgn0264981	RRID: BDSC_44103
mamo	FBgn0264981	RRID: BDSC_51770
mamo	FBgn0264981	RRID: BDSC_26766
mamo	FBgn0264981	RRID: BDSC_37486
Max	FBgn0017578	RRID: BDSC_29328
Max	FBgn0017578	RRID: BDSC_40851
MBD-like	FBgn0027950	RRID: BDSC_35347
MBD-like	FBgn0027950	RRID: BDSC_44105
MBD-like	FBgn0027950	RRID: BDSC_38239
MBD-R2	FBgn0038016	RRID: BDSC_27029
MBD-R2	FBgn0038016	RRID: BDSC_30481
mbf1	FBgn0262732	RRID: BDSC_28550
Med	FBgn0011655	RRID: BDSC_43961
Med	FBgn0011655	RRID: BDSC_31928
MED1	FBgn0037109	RRID: BDSC_34662
MED1	FBgn0037109	RRID: BDSC_50525
MED11	FBgn0036811	RRID: BDSC_57815
MED11	FBgn0036811	RRID: BDSC_34083
MED14	FBgn0035145	RRID: BDSC_34575
MED15	FBgn0027592	RRID: BDSC_32517
MED16	FBgn0034707	RRID: BDSC_34012
MED17	FBgn0038578	RRID: BDSC_34664
MED17	FBgn0038578	RRID: BDSC_77091
MED18	FBgn0026873	RRID: BDSC_42634
MED20	FBgn0013531	RRID: BDSC_34577
MED22	FBgn0040339	RRID: BDSC_34573
MED23	FBgn0034795	RRID: BDSC_34658
MED23	FBgn0034795	RRID: BDSC_56970
MED26	FBgn0039923	RRID: BDSC_28572
MED26	FBgn0039923	RRID: BDSC_36829
MED27	FBgn0037359	RRID: BDSC_34576
MED30	FBgn0035149	RRID: BDSC_36711
MED31	FBgn0037262	RRID: BDSC_55220
MED31	FBgn0037262	RRID: BDSC_34574
MED4	FBgn0035754	RRID: BDSC_34697
MED6	FBgn0024330	RRID: BDSC_33743
MED7	FBgn0051390	RRID: BDSC_34663
MED7	FBgn0051390	RRID: BDSC_35626
Mef2	FBgn0011656	RRID: BDSC_28699
Mef2	FBgn0011656	RRID: BDSC_38247
mei-P26	FBgn0026206	RRID: BDSC_36855
mei-P26	FBgn0026206	RRID: BDSC_57268
Meics	FBgn0025874	RRID: BDSC_50636
MESR4	FBgn0034240	RRID: BDSC_35618
MESR4	FBgn0034240	RRID: BDSC_57564
Met	FBgn0002723	RRID: BDSC_61935
Met	FBgn0002723	RRID: BDSC_26205
Mi-2	FBgn0262519	RRID: BDSC_33419
Mi-2	FBgn0262519	RRID: BDSC_35398
Mi-2	FBgn0262519	RRID: BDSC_51774
mia	FBgn0014342	RRID: BDSC_57790
mid	FBgn0261963	RRID: BDSC_50681
mio	FBgn0031399	RRID: BDSC_57745
mip120	FBgn0033846	RRID: BDSC_32461
mip130	FBgn0023509	RRID: BDSC_32462
mip40	FBgn0034430	RRID: BDSC_32834
mirr	FBgn0014343	RRID: BDSC_31907
Mitf	FBgn0263112	RRID: BDSC_34835
Mitf	FBgn0263112	RRID: BDSC_43998
Mitf	FBgn0263112	RRID: BDSC_44561
mld	FBgn0263490	RRID: BDSC_63020
mld	FBgn0263490	RRID: BDSC_43145
mld	FBgn0263490	RRID: BDSC_31952
mle	FBgn0002774	RRID: BDSC_34864
Mnt	FBgn0023215	RRID: BDSC_42558
Mnt	FBgn0023215	RRID: BDSC_29329
mod	FBgn0002780	RRID: BDSC_28314
mod(mdg4)	FBgn0002781	RRID: BDSC_33907
mod(mdg4)	FBgn0002781	RRID: BDSC_32995
mof	FBgn0014340	RRID: BDSC_31401
mof	FBgn0014340	RRID: BDSC_33698
mof	FBgn0014340	RRID: BDSC_58281
mof	FBgn0014340	RRID: BDSC_36870
mor	FBgn0002783	RRID: BDSC_35630
mor	FBgn0002783	RRID: BDSC_34919
mor	FBgn0002783	RRID: BDSC_35662
MRG15	FBgn0027378	RRID: BDSC_35241
mRpL55	FBgn0038678	RRID: BDSC_57716
Mrtf	FBgn0052296	RRID: BDSC_42537
Mrtf	FBgn0052296	RRID: BDSC_31930
msl-3	FBgn0002775	RRID: BDSC_57261
msl-3	FBgn0002775	RRID: BDSC_35272
MTA1-like	FBgn0027951	RRID: BDSC_33745
MTA1-like	FBgn0027951	RRID: BDSC_34624
MTA1-like	FBgn0027951	RRID: BDSC_34905
MTF-1	FBgn0040305	RRID: BDSC_33381
MTF-1	FBgn0040305	RRID: BDSC_34094
MTF-1	FBgn0040305	RRID: BDSC_52986
mtg	FBgn0260386	RRID: BDSC_50582
mtg	FBgn0260386	RRID: BDSC_61992
mtg	FBgn0260386	RRID: BDSC_65897
Mtp	FBgn0266369	RRID: BDSC_51872
mtRNApol	FBgn0261938	RRID: BDSC_35732
mtRNApol	FBgn0261938	RRID: BDSC_44419
mTTF	FBgn0028530	RRID: BDSC_57420
mTTF	FBgn0028530	RRID: BDSC_61849
mtTFB2	FBgn0037778	RRID: BDSC_27055
mute	FBgn0085444	RRID: BDSC_62190
mxc	FBgn0260789	RRID: BDSC_25970
mxc	FBgn0260789	RRID: BDSC_32446
Myb	FBgn0002914	RRID: BDSC_35053
Myb	FBgn0002914	RRID: BDSC_26237
N	FBgn0004647	RRID: BDSC_27988
N	FBgn0004647	RRID: BDSC_28981
N	FBgn0004647	RRID: BDSC_31180
N	FBgn0004647	RRID: BDSC_31502
N	FBgn0004647	RRID: BDSC_31503
N	FBgn0004647	RRID: BDSC_33611
N	FBgn0004647	RRID: BDSC_33616
N	FBgn0004647	RRID: BDSC_35213
N	FBgn0004647	RRID: BDSC_35640
N	FBgn0004647	RRID: BDSC_31383
nab	FBgn0259986	RRID: BDSC_64557
nau	FBgn0002922	RRID: BDSC_31899
nau	FBgn0002922	RRID: BDSC_50607
NC2alpha	FBgn0034650	RRID: BDSC_67277
NC2beta	FBgn0028926	RRID: BDSC_57421
nclb	FBgn0263510	RRID: BDSC_41826
nej	FBgn0261617	RRID: BDSC_27724
nej	FBgn0261617	RRID: BDSC_31728
nej	FBgn0261617	RRID: BDSC_36682
nej	FBgn0261617	RRID: BDSC_37489
nej	FBgn0261617	RRID: BDSC_77302
Nelf-A	FBgn0038872	RRID: BDSC_32897
NELF-B	FBgn0027553	RRID: BDSC_34847
NELF-B	FBgn0027553	RRID: BDSC_42547
nerfin-1	FBgn0028999	RRID: BDSC_28324
nerfin-1	FBgn0028999	RRID: BDSC_55395
nerfin-2	FBgn0041105	RRID: BDSC_62938
nerfin-2	FBgn0041105	RRID: BDSC_28551
net	FBgn0002931	RRID: BDSC_26204
Neu2	FBgn0037085	RRID: BDSC_60002
Nf-YA	FBgn0035993	RRID: BDSC_25991
Nf-YB	FBgn0032816	RRID: BDSC_57254
Nf-YC	FBgn0029905	RRID: BDSC_58234
Nf-YC	FBgn0029905	RRID: BDSC_60104
NFAT	FBgn0030505	RRID: BDSC_51422
NfI	FBgn0042696	RRID: BDSC_31929
Nipped-A	FBgn0053554	RRID: BDSC_31255
Nipped-A	FBgn0053554	RRID: BDSC_34849
Nipped-A	FBgn0053554	RRID: BDSC_35595
NK7.1	FBgn0024321	RRID: BDSC_31908
noc	FBgn0005771	RRID: BDSC_29370
noc	FBgn0005771	RRID: BDSC_50659
nom	FBgn0037617	RRID: BDSC_67295
nonA	FBgn0004227	RRID: BDSC_52933
nonA	FBgn0004227	RRID: BDSC_56944
nonA	FBgn0004227	RRID: BDSC_61279
nonA-l	FBgn0015520	RRID: BDSC_52934
Not1	FBgn0085436	RRID: BDSC_32836
Not1	FBgn0085436	RRID: BDSC_28681
Not1	FBgn0085436	RRID: BDSC_31696
Not10	FBgn0260444	RRID: BDSC_32957
Not3	FBgn0033029	RRID: BDSC_33002
Not3	FBgn0033029	RRID: BDSC_34966
Not3	FBgn0033029	RRID: BDSC_50517
Nprl2	FBgn0030800	RRID: BDSC_38896
Nprl2	FBgn0030800	RRID: BDSC_57538
nub	FBgn0085424	RRID: BDSC_28338
nub	FBgn0085424	RRID: BDSC_55305
Nufip	FBgn0036812	RRID: BDSC_64523
Nurf-38	FBgn0016687	RRID: BDSC_35444
Nurf-38	FBgn0016687	RRID: BDSC_31341
nvy	FBgn0005636	RRID: BDSC_29413
Oaz	FBgn0261613	RRID: BDSC_25923
Oaz	FBgn0261613	RRID: BDSC_35715
oc	FBgn0004102	RRID: BDSC_34327
oc	FBgn0004102	RRID: BDSC_29342
Octbeta2R	FBgn0038063	RRID: BDSC_34673
Octbeta2R	FBgn0038063	RRID: BDSC_50580
odd	FBgn0002985	RRID: BDSC_34328
odd	FBgn0002985	RRID: BDSC_28295
OdsH	FBgn0026058	RRID: BDSC_31909
OdsH	FBgn0026058	RRID: BDSC_36666
Oli	FBgn0032651	RRID: BDSC_25979
Oli	FBgn0032651	RRID: BDSC_42560
onecut	FBgn0028996	RRID: BDSC_29343
onecut	FBgn0028996	RRID: BDSC_35025
onecut	FBgn0028996	RRID: BDSC_58336
opa	FBgn0003002	RRID: BDSC_34706
Opbp	FBgn0050443	RRID: BDSC_36120
Optix	FBgn0025360	RRID: BDSC_31910
Optix	FBgn0025360	RRID: BDSC_55306
org-1	FBgn0021767	RRID: BDSC_62953
osa	FBgn0261885	RRID: BDSC_31266
osa	FBgn0261885	RRID: BDSC_35447
osa	FBgn0261885	RRID: BDSC_38285
otp	FBgn0015524	RRID: BDSC_57582
ovo	FBgn0003028	RRID: BDSC_35413
ovo	FBgn0003028	RRID: BDSC_42627
p53	FBgn0039044	RRID: BDSC_29351
p53	FBgn0039044	RRID: BDSC_36814
p53	FBgn0039044	RRID: BDSC_41638
p53	FBgn0039044	RRID: BDSC_41720
pad	FBgn0038418	RRID: BDSC_31944
pan	FBgn0085432	RRID: BDSC_26743
pan	FBgn0085432	RRID: BDSC_40848
Parp	FBgn0010247	RRID: BDSC_34888
Parp	FBgn0010247	RRID: BDSC_35792
Parp	FBgn0010247	RRID: BDSC_57265
pb	FBgn0051481	RRID: BDSC_29595
pb	FBgn0051481	RRID: BDSC_50664
Pbp45	FBgn0038371	RRID: BDSC_77393
Pbp95	FBgn0037540	RRID: BDSC_67281
Pc	FBgn0003042	RRID: BDSC_31110
Pc	FBgn0003042	RRID: BDSC_33622
Pc	FBgn0003042	RRID: BDSC_33964
Pc	FBgn0003042	RRID: BDSC_36070
Pcf11	FBgn0264962	RRID: BDSC_32411
Pcl	FBgn0003044	RRID: BDSC_31189
Pcl	FBgn0003044	RRID: BDSC_33945
Pcl	FBgn0003044	RRID: BDSC_33946
pdm2	FBgn0004394	RRID: BDSC_29543
pdm2	FBgn0004394	RRID: BDSC_50665
pdm3	FBgn0261588	RRID: BDSC_26749
pdm3	FBgn0261588	RRID: BDSC_35726
pdm3	FBgn0261588	RRID: BDSC_53887
Pdp1	FBgn0016694	RRID: BDSC_26212
Pdp1	FBgn0016694	RRID: BDSC_40863
peb	FBgn0003053	RRID: BDSC_28735
peb	FBgn0003053	RRID: BDSC_33901
peb	FBgn0003053	RRID: BDSC_33943
Pep	FBgn0004401	RRID: BDSC_32944
per	FBgn0003068	RRID: BDSC_31285
per	FBgn0003068	RRID: BDSC_31659
per	FBgn0003068	RRID: BDSC_40878
PGRP-LC	FBgn0035976	RRID: BDSC_33383
ph-d	FBgn0004860	RRID: BDSC_63018
ph-p	FBgn0004861	RRID: BDSC_33669
ph-p	FBgn0004861	RRID: BDSC_35207
PHDP	FBgn0025334	RRID: BDSC_51832
pho	FBgn0002521	RRID: BDSC_31609
pho	FBgn0002521	RRID: BDSC_42926
pho	FBgn0002521	RRID: BDSC_35206
phol	FBgn0035997	RRID: BDSC_64945
pita	FBgn0034878	RRID: BDSC_35724
pita	FBgn0034878	RRID: BDSC_57732
Plzf	FBgn0032401	RRID: BDSC_57541
pnr	FBgn0003117	RRID: BDSC_28935
pnr	FBgn0003117	RRID: BDSC_33697
pnr	FBgn0003117	RRID: BDSC_33744
pnr	FBgn0003117	RRID: BDSC_34659
pnt	FBgn0003118	RRID: BDSC_31936
pnt	FBgn0003118	RRID: BDSC_35038
polybromo	FBgn0039227	RRID: BDSC_32840
Pop2	FBgn0036239	RRID: BDSC_30492
Pop2	FBgn0036239	RRID: BDSC_52947
Poxm	FBgn0003129	RRID: BDSC_26757
Poxn	FBgn0003130	RRID: BDSC_26238
Pph13	FBgn0023489	RRID: BDSC_31911
Pph13	FBgn0023489	RRID: BDSC_64484
ppl	FBgn0027945	RRID: BDSC_27700
ppl	FBgn0027945	RRID: BDSC_51778
ppl	FBgn0027945	RRID: BDSC_52983
pps	FBgn0082831	RRID: BDSC_80410
prd	FBgn0003145	RRID: BDSC_33965
pros	FBgn0004595	RRID: BDSC_26745
pros	FBgn0004595	RRID: BDSC_42538
Psc	FBgn0005624	RRID: BDSC_31611
Psc	FBgn0005624	RRID: BDSC_35297
Psc	FBgn0005624	RRID: BDSC_38261
psq	FBgn0263102	RRID: BDSC_28693
psq	FBgn0263102	RRID: BDSC_35419
Ptip	FBgn0052133	RRID: BDSC_31741
Ptip	FBgn0052133	RRID: BDSC_35269
Ptx1	FBgn0020912	RRID: BDSC_57494
Pur-alpha	FBgn0022361	RRID: BDSC_36849
Pur-alpha	FBgn0022361	RRID: BDSC_67267
pygo	FBgn0043900	RRID: BDSC_38208
pygo	FBgn0043900	RRID: BDSC_57469
pzg	FBgn0259785	RRID: BDSC_35448
pzg	FBgn0259785	RRID: BDSC_57793
Rabex-5	FBgn0262937	RRID: BDSC_29357
Rabex-5	FBgn0262937	RRID: BDSC_50573
ranshi	FBgn0037620	RRID: BDSC_43156
ranshi	FBgn0037620	RRID: BDSC_58206
Ravus	FBgn0038128	RRID: BDSC_31345
Ravus	FBgn0038128	RRID: BDSC_60433
Ravus	FBgn0038128	RRID: BDSC_63564
Rbf	FBgn0015799	RRID: BDSC_36744
Rbf	FBgn0015799	RRID: BDSC_41863
Rbf	FBgn0015799	RRID: BDSC_65929
Rbf2	FBgn0038390	RRID: BDSC_36697
Rbf2	FBgn0038390	RRID: BDSC_65994
Rbsn-5	FBgn0261064	RRID: BDSC_57459
reb	FBgn0033667	RRID: BDSC_35031
reb	FBgn0033667	RRID: BDSC_57861
Rel	FBgn0014018	RRID: BDSC_28943
Rel	FBgn0014018	RRID: BDSC_33661
repo	FBgn0011701	RRID: BDSC_28339
repo	FBgn0011701	RRID: BDSC_50735
retn	FBgn0004795	RRID: BDSC_26309
retn	FBgn0004795	RRID: BDSC_35688
Rfx	FBgn0020379	RRID: BDSC_29355
Rfx	FBgn0020379	RRID: BDSC_61847
Rga	FBgn0017550	RRID: BDSC_57549
rgr	FBgn0033310	RRID: BDSC_31926
rgr	FBgn0033310	RRID: BDSC_55307
rhea	FBgn0260442	RRID: BDSC_32999
rhea	FBgn0260442	RRID: BDSC_33913
rhi	FBgn0004400	RRID: BDSC_34071
rhi	FBgn0004400	RRID: BDSC_35171
rib	FBgn0003254	RRID: BDSC_50682
rig	FBgn0250850	RRID: BDSC_34684
rn	FBgn0259172	RRID: BDSC_65347
rno	FBgn0035106	RRID: BDSC_57774
ro	FBgn0003267	RRID: BDSC_28671
row	FBgn0033998	RRID: BDSC_25971
Rpb10	FBgn0039218	RRID: BDSC_57447
Rpb7	FBgn0051155	RRID: BDSC_57028
RpII15	FBgn0004855	RRID: BDSC_77387
RpL10	FBgn0024733	RRID: BDSC_29356
Rtf1	FBgn0034722	RRID: BDSC_34850
Rtf1	FBgn0034722	RRID: BDSC_31718
Rtf1	FBgn0034722	RRID: BDSC_36586
Rtf1	FBgn0034722	RRID: BDSC_80473
run	FBgn0003300	RRID: BDSC_28673
run	FBgn0003300	RRID: BDSC_34707
RunxA	FBgn0083981	RRID: BDSC_33353
RunxB	FBgn0259162	RRID: BDSC_57456
Rx	FBgn0020617	RRID: BDSC_28674
Rx	FBgn0020617	RRID: BDSC_55308
sa	FBgn0002842	RRID: BDSC_36579
sa	FBgn0002842	RRID: BDSC_36730
sa	FBgn0002842	RRID: BDSC_38210
SA	FBgn0020616	RRID: BDSC_33395
SA	FBgn0020616	RRID: BDSC_36794
sage	FBgn0037672	RRID: BDSC_25980
salm	FBgn0261648	RRID: BDSC_33714
salm	FBgn0261648	RRID: BDSC_60462
salm	FBgn0261648	RRID: BDSC_80439
salr	FBgn0000287	RRID: BDSC_29549
Sap30	FBgn0030788	RRID: BDSC_51688
Sap30	FBgn0030788	RRID: BDSC_62860
sba	FBgn0016754	RRID: BDSC_51488
sbb	FBgn0285917	RRID: BDSC_27049
sc	FBgn0004170	RRID: BDSC_26206
sc	FBgn0004170	RRID: BDSC_41594
SC35	FBgn0040286	RRID: BDSC_65888
Sce	FBgn0003330	RRID: BDSC_31612
Sce	FBgn0003330	RRID: BDSC_35446
Sce	FBgn0003330	RRID: BDSC_67924
schlank	FBgn0040918	RRID: BDSC_29340
Scm	FBgn0003334	RRID: BDSC_31614
Scm	FBgn0003334	RRID: BDSC_35389
Scm	FBgn0003334	RRID: BDSC_55278
Scr	FBgn0003339	RRID: BDSC_28676
Scr	FBgn0003339	RRID: BDSC_50662
scro	FBgn0028993	RRID: BDSC_33890
scro	FBgn0028993	RRID: BDSC_29387
scrt	FBgn0004880	RRID: BDSC_27025
scrt	FBgn0004880	RRID: BDSC_55309
sd	FBgn0003345	RRID: BDSC_35481
sd	FBgn0003345	RRID: BDSC_29352
sd	FBgn0003345	RRID: BDSC_55404
sens	FBgn0002573	RRID: BDSC_27287
sens	FBgn0002573	RRID: BDSC_55310
sens-2	FBgn0051632	RRID: BDSC_34984
sens-2	FBgn0051632	RRID: BDSC_27285
seq	FBgn0028991	RRID: BDSC_51923
Set2	FBgn0030486	RRID: BDSC_31355
Set2	FBgn0030486	RRID: BDSC_33706
Set2	FBgn0030486	RRID: BDSC_42511
Set2	FBgn0030486	RRID: BDSC_55221
Sfmbt	FBgn0032475	RRID: BDSC_28677
Sfmbt	FBgn0032475	RRID: BDSC_32473
shn	FBgn0003396	RRID: BDSC_34689
shn	FBgn0003396	RRID: BDSC_82982
side	FBgn0016061	RRID: BDSC_50642
sim	FBgn0004666	RRID: BDSC_32488
sim	FBgn0004666	RRID: BDSC_26739
sima	FBgn0015542	RRID: BDSC_33894
sima	FBgn0015542	RRID: BDSC_33895
sima	FBgn0015542	RRID: BDSC_26207
simj	FBgn0010762	RRID: BDSC_65059
Sin3A	FBgn0022764	RRID: BDSC_32368
Sirt6	FBgn0037802	RRID: BDSC_31399
Sirt6	FBgn0037802	RRID: BDSC_34530
Sirt6	FBgn0037802	RRID: BDSC_36801
Sirt7	FBgn0039631	RRID: BDSC_31093
Sirt7	FBgn0039631	RRID: BDSC_32483
Sirt7	FBgn0039631	RRID: BDSC_36802
sisA	FBgn0003411	RRID: BDSC_29330
sisA	FBgn0003411	RRID: BDSC_55181
Six4	FBgn0027364	RRID: BDSC_30510
skd	FBgn0003415	RRID: BDSC_34630
SkpE	FBgn0031074	RRID: BDSC_57578
slbo	FBgn0005638	RRID: BDSC_27043
slbo	FBgn0005638	RRID: BDSC_53309
slou	FBgn0002941	RRID: BDSC_29344
slou	FBgn0002941	RRID: BDSC_61203
slp1	FBgn0003430	RRID: BDSC_34633
slp1	FBgn0003430	RRID: BDSC_29354
slp2	FBgn0004567	RRID: BDSC_34634
Smox	FBgn0025800	RRID: BDSC_26756
Smox	FBgn0025800	RRID: BDSC_41670
Smox	FBgn0025800	RRID: BDSC_43138
Smr	FBgn0263865	RRID: BDSC_34087
Smr	FBgn0263865	RRID: BDSC_34528
Smr	FBgn0263865	RRID: BDSC_27068
Smr	FBgn0265523	RRID: BDSC_57464
sna	FBgn0003448	RRID: BDSC_34906
sna	FBgn0003448	RRID: BDSC_28679
SNCF	FBgn0036349	RRID: BDSC_32420
Snoo	FBgn0085450	RRID: BDSC_31934
Snoo	FBgn0085450	RRID: BDSC_57850
Snr1	FBgn0011715	RRID: BDSC_32372
Snr1	FBgn0011715	RRID: BDSC_67929
so	FBgn0003460	RRID: BDSC_35028
so	FBgn0003460	RRID: BDSC_31912
sob	FBgn0004892	RRID: BDSC_34648
Sox100B	FBgn0024288	RRID: BDSC_35656
Sox100B	FBgn0024288	RRID: BDSC_57417
Sox102F	FBgn0039938	RRID: BDSC_26220
Sox14	FBgn0005612	RRID: BDSC_34794
Sox14	FBgn0005612	RRID: BDSC_26221
Sox15	FBgn0005613	RRID: BDSC_57264
Sox21a	FBgn0036411	RRID: BDSC_31902
Sox21a	FBgn0036411	RRID: BDSC_53991
Sox21b	FBgn0042630	RRID: BDSC_60120
SoxN	FBgn0029123	RRID: BDSC_25996
SoxN	FBgn0029123	RRID: BDSC_64930
Sp1	FBgn0020378	RRID: BDSC_35777
spen	FBgn0016977	RRID: BDSC_33398
spen	FBgn0016977	RRID: BDSC_50529
Spps	FBgn0039169	RRID: BDSC_62185
Spt3	FBgn0037981	RRID: BDSC_35148
Spt3	FBgn0037981	RRID: BDSC_57733
spt4	FBgn0028683	RRID: BDSC_32896
Spt5	FBgn0040273	RRID: BDSC_34837
Spt5	FBgn0040273	RRID: BDSC_82963
Spt6	FBgn0028982	RRID: BDSC_32373
Spt6	FBgn0028982	RRID: BDSC_80476
sqd	FBgn0263396	RRID: BDSC_31302
sqd	FBgn0263396	RRID: BDSC_31686
sqd	FBgn0263396	RRID: BDSC_35627
sqd	FBgn0263396	RRID: BDSC_53891
sqd	FBgn0263396	RRID: BDSC_55169
sqz	FBgn0010768	RRID: BDSC_51509
sr	FBgn0003499	RRID: BDSC_27701
sr	FBgn0003499	RRID: BDSC_60024
SREBP	FBgn0261283	RRID: BDSC_25975
SREBP	FBgn0261283	RRID: BDSC_34073
srp	FBgn0003507	RRID: BDSC_28606
srp	FBgn0003507	RRID: BDSC_34623
srp	FBgn0003507	RRID: BDSC_35813
srp	FBgn0003507	RRID: BDSC_34080
Sry-beta	FBgn0003511	RRID: BDSC_62163
Sry-delta	FBgn0003512	RRID: BDSC_57789
ss	FBgn0003513	RRID: BDSC_33415
ss	FBgn0003513	RRID: BDSC_26208
Ssb-c31a	FBgn0015299	RRID: BDSC_35437
Ssb-c31a	FBgn0015299	RRID: BDSC_65060
Ssdp	FBgn0011481	RRID: BDSC_62167
Ssl1	FBgn0037202	RRID: BDSC_29464
Ssl1	FBgn0037202	RRID: BDSC_51165
Ssl1	FBgn0037202	RRID: BDSC_60421
ssp	FBgn0036248	RRID: BDSC_29358
Ssrp	FBgn0010278	RRID: BDSC_26222
Ssrp	FBgn0010278	RRID: BDSC_35455
Ssrp	FBgn0010278	RRID: BDSC_51519
Ssrp	FBgn0010278	RRID: BDSC_41719
Ssu72	FBgn0031054	RRID: BDSC_38344
Ssu72	FBgn0031054	RRID: BDSC_57018
Stat92E	FBgn0016917	RRID: BDSC_35600
Stat92E	FBgn0016917	RRID: BDSC_33637
Stat92E	FBgn0016917	RRID: BDSC_31317
Stat92E	FBgn0016917	RRID: BDSC_31318
stc	FBgn0001978	RRID: BDSC_44051
stc	FBgn0001978	RRID: BDSC_43208
stwl	FBgn0003459	RRID: BDSC_35415
Su(H)	FBgn0004837	RRID: BDSC_28900
su(Hw)	FBgn0003567	RRID: BDSC_31600
su(Hw)	FBgn0003567	RRID: BDSC_33906
su(Hw)	FBgn0003567	RRID: BDSC_34006
su(sable)	FBgn0003575	RRID: BDSC_33982
Su(Tpl)	FBgn0014037	RRID: BDSC_33399
Su(Tpl)	FBgn0014037	RRID: BDSC_35270
Su(var)2-10	FBgn0003612	RRID: BDSC_29448
Su(var)2-10	FBgn0003612	RRID: BDSC_31623
Su(var)2-10	FBgn0003612	RRID: BDSC_32915
Su(var)2-10	FBgn0003612	RRID: BDSC_32956
Su(var)2-10	FBgn0003612	RRID: BDSC_58067
Su(var)2-HP2	FBgn0026427	RRID: BDSC_25972
Su(var)2-HP2	FBgn0026427	RRID: BDSC_31346
Su(var)2-HP2	FBgn0026427	RRID: BDSC_38255
Su(var)205	FBgn0003607	RRID: BDSC_33400
Su(var)3-7	FBgn0003598	RRID: BDSC_35368
Su(var)3-7	FBgn0003598	RRID: BDSC_64598
Su(var)3-9	FBgn0263755	RRID: BDSC_32914
Su(var)3-9	FBgn0263755	RRID: BDSC_33401
Su(var)3-9	FBgn0263755	RRID: BDSC_43661
Su(z)12	FBgn0020887	RRID: BDSC_31191
Su(z)12	FBgn0020887	RRID: BDSC_33402
Su(z)2	FBgn0008654	RRID: BDSC_31335
Su(z)2	FBgn0008654	RRID: BDSC_33403
Su(z)2	FBgn0265623	RRID: BDSC_57466
sug	FBgn0033782	RRID: BDSC_27026
sug	FBgn0033782	RRID: BDSC_55182
sv	FBgn0005561	RRID: BDSC_27269
svp	FBgn0003651	RRID: BDSC_28689
Tab2	FBgn0086358	RRID: BDSC_29417
Taf1	FBgn0010355	RRID: BDSC_35314
Taf1	FBgn0010355	RRID: BDSC_32421
Taf1	FBgn0010355	RRID: BDSC_67934
Taf10	FBgn0028398	RRID: BDSC_35239
Taf10	FBgn0028398	RRID: BDSC_61978
Taf10	FBgn0028398	RRID: BDSC_62172
Taf10b	FBgn0026324	RRID: BDSC_57555
Taf11	FBgn0011291	RRID: BDSC_64971
Taf12	FBgn0011290	RRID: BDSC_34852
Taf12L	FBgn0031623	RRID: BDSC_62863
Taf13	FBgn0032847	RRID: BDSC_57408
Taf2	FBgn0011836	RRID: BDSC_61218
Taf2	FBgn0011836	RRID: BDSC_62168
Taf4	FBgn0010280	RRID: BDSC_35427
Taf4	FBgn0010280	RRID: BDSC_50985
Taf4	FBgn0010280	RRID: BDSC_57547
Taf5	FBgn0010356	RRID: BDSC_35367
Taf5	FBgn0010356	RRID: BDSC_60101
Taf6	FBgn0010417	RRID: BDSC_57181
Taf7	FBgn0024909	RRID: BDSC_55216
Taf7	FBgn0024909	RRID: BDSC_62170
Taf8	FBgn0022724	RRID: BDSC_57267
tai	FBgn0041092	RRID: BDSC_28971
tai	FBgn0041092	RRID: BDSC_36095
tai	FBgn0041092	RRID: BDSC_32885
tap	FBgn0015550	RRID: BDSC_26209
tap	FBgn0015550	RRID: BDSC_34985
tara	FBgn0040071	RRID: BDSC_31634
Tbp	FBgn0003687	RRID: BDSC_76978
Tbp	FBgn0003687	RRID: BDSC_42770
Tbp	FBgn0003687	RRID: BDSC_55911
tef	FBgn0086350	RRID: BDSC_31328
tef	FBgn0086350	RRID: BDSC_31046
TFAM	FBgn0038805	RRID: BDSC_26744
TFAM	FBgn0038805	RRID: BDSC_57742
TfAP-2	FBgn0261953	RRID: BDSC_36132
TfAP-2	FBgn0261953	RRID: BDSC_40911
Tfb1	FBgn0033929	RRID: BDSC_57409
Tfb4	FBgn0031309	RRID: BDSC_44631
TfIIA-L	FBgn0011289	RRID: BDSC_62166
TfIIA-S	FBgn0013347	RRID: BDSC_35800
TfIIA-S	FBgn0013347	RRID: BDSC_57734
TfIIA-S-2	FBgn0040338	RRID: BDSC_42769
TfIIA-S-2	FBgn0040338	RRID: BDSC_57468
TfIIB	FBgn0004915	RRID: BDSC_62165
TfIIEalpha	FBgn0015828	RRID: BDSC_62169
TfIIEbeta	FBgn0015829	RRID: BDSC_57414
TfIIFalpha	FBgn0010282	RRID: BDSC_35428
TfIIFalpha	FBgn0010282	RRID: BDSC_57412
TfIIFbeta	FBgn0010421	RRID: BDSC_57413
TfIIS	FBgn0010422	RRID: BDSC_34642
TfIIS	FBgn0010422	RRID: BDSC_35429
tgo	FBgn0264075	RRID: BDSC_26740
tgo	FBgn0264075	RRID: BDSC_53351
tgo	FBgn0264075	RRID: BDSC_38928
TH1	FBgn0010416	RRID: BDSC_38934
TH1	FBgn0010416	RRID: BDSC_42931
Thd1	FBgn0026869	RRID: BDSC_30514
Thd1	FBgn0026869	RRID: BDSC_41843
tHMG1	FBgn0038978	RRID: BDSC_28656
tHMG2	FBgn0038979	RRID: BDSC_28657
Tif-IA	FBgn0032988	RRID: BDSC_35462
Tif-IA	FBgn0032988	RRID: BDSC_67261
tim	FBgn0014396	RRID: BDSC_29583
tim	FBgn0014396	RRID: BDSC_40864
tin	FBgn0004110	RRID: BDSC_28539
tin	FBgn0004110	RRID: BDSC_50663
tio	FBgn0028979	RRID: BDSC_35812
Tip60	FBgn0026080	RRID: BDSC_28563
tj	FBgn0000964	RRID: BDSC_25987
tj	FBgn0000964	RRID: BDSC_34595
tll	FBgn0003720	RRID: BDSC_27242
tll	FBgn0003720	RRID: BDSC_34329
tn	FBgn0034412	RRID: BDSC_31588
tn	FBgn0034412	RRID: BDSC_80413
tn	FBgn0034412	RRID: BDSC_42826
tn	FBgn0265356	RRID: BDSC_67287
tna	FBgn0026160	RRID: BDSC_29372
toe	FBgn0036285	RRID: BDSC_29345
toe	FBgn0036285	RRID: BDSC_50660
Top3alpha	FBgn0040268	RRID: BDSC_44451
topi	FBgn0037751	RRID: BDSC_64485
tou	FBgn0033636	RRID: BDSC_35790
tou	FBgn0033636	RRID: BDSC_31637
toy	FBgn0019650	RRID: BDSC_29346
toy	FBgn0019650	RRID: BDSC_33679
trem	FBgn0038767	RRID: BDSC_40881
Trf2	FBgn0261793	RRID: BDSC_36835
Trf2	FBgn0261793	RRID: BDSC_64561
trh	FBgn0262139	RRID: BDSC_27986
trh	FBgn0262139	RRID: BDSC_33612
Trl	FBgn0013263	RRID: BDSC_40940
Trl	FBgn0013263	RRID: BDSC_41582
Trl	FBgn0013263	RRID: BDSC_62191
trr	FBgn0023518	RRID: BDSC_29563
trr	FBgn0023518	RRID: BDSC_36916
Trs20	FBgn0266724	RRID: BDSC_53328
Trs20	FBgn0266724	RRID: BDSC_61258
Trs20	FBgn0266724	RRID: BDSC_76445
trx	FBgn0003862	RRID: BDSC_31092
trx	FBgn0003862	RRID: BDSC_33703
tsh	FBgn0003866	RRID: BDSC_28022
tsh	FBgn0003866	RRID: BDSC_35030
ttk	FBgn0003870	RRID: BDSC_26315
tup	FBgn0003896	RRID: BDSC_51763
Tusp	FBgn0039530	RRID: BDSC_62186
twi	FBgn0003900	RRID: BDSC_25981
twi	FBgn0003900	RRID: BDSC_51164
twi	FBgn0003900	RRID: BDSC_34330
twin	FBgn0011725	RRID: BDSC_32490
twin	FBgn0011725	RRID: BDSC_32901
tx	FBgn0263118	RRID: BDSC_25973
tx	FBgn0263118	RRID: BDSC_77363
tx	FBgn0263118	RRID: BDSC_34792
Ubx	FBgn0003944	RRID: BDSC_31913
Ubx	FBgn0003944	RRID: BDSC_34993
unc-4	FBgn0024184	RRID: BDSC_36713
unpg	FBgn0015561	RRID: BDSC_29393
Unr	FBgn0263352	RRID: BDSC_29334
Unr	FBgn0263352	RRID: BDSC_32432
Unr	FBgn0263352	RRID: BDSC_32491
Usf	FBgn0029711	RRID: BDSC_25982
ush	FBgn0003963	RRID: BDSC_29516
ush	FBgn0003963	RRID: BDSC_44041
ush	FBgn0003963	RRID: BDSC_32950
usp	FBgn0003964	RRID: BDSC_27258
usp	FBgn0003964	RRID: BDSC_36729
Utx	FBgn0260749	RRID: BDSC_34076
vis	FBgn0033748	RRID: BDSC_35738
vnd	FBgn0261930	RRID: BDSC_27733
vnd	FBgn0261930	RRID: BDSC_51833
vri	FBgn0016076	RRID: BDSC_25989
vri	FBgn0016076	RRID: BDSC_40862
Vsx1	FBgn0263511	RRID: BDSC_50684
Vsx2	FBgn0263512	RRID: BDSC_26223
vvl	FBgn0086680	RRID: BDSC_26228
vvl	FBgn0086680	RRID: BDSC_50657
wash	FBgn0033692	RRID: BDSC_62866
wda	FBgn0039067	RRID: BDSC_31125
wda	FBgn0039067	RRID: BDSC_32469
wdn	FBgn0005642	RRID: BDSC_57411
wdn	FBgn0005642	RRID: BDSC_35654
wek	FBgn0001990	RRID: BDSC_57260
wek	FBgn0001990	RRID: BDSC_35680
woc	FBgn0010328	RRID: BDSC_27057
wor	FBgn0001983	RRID: BDSC_77364
Xbp1	FBgn0021872	RRID: BDSC_25990
Xbp1	FBgn0021872	RRID: BDSC_36755
XNP	FBgn0039338	RRID: BDSC_32894
Xpd	FBgn0261850	RRID: BDSC_53992
Xpd	FBgn0261850	RRID: BDSC_65883
Xpd	FBgn0261850	RRID: BDSC_76454
Xrp1	FBgn0261113	RRID: BDSC_34521
Xrp1	FBgn0261113	RRID: BDSC_51054
Xrp1	FBgn0261113	RRID: BDSC_60356
yem	FBgn0005596	RRID: BDSC_35425
yem	FBgn0005596	RRID: BDSC_53000
yem	FBgn0005596	RRID: BDSC_57263
yki	FBgn0034970	RRID: BDSC_34067
yki	FBgn0034970	RRID: BDSC_31965
YL-1	FBgn0032321	RRID: BDSC_31938
yps	FBgn0022959	RRID: BDSC_30810
yps	FBgn0022959	RRID: BDSC_38250
yps	FBgn0022959	RRID: BDSC_38904
z	FBgn0004050	RRID: BDSC_29446
z	FBgn0004050	RRID: BDSC_35208
z	FBgn0004050	RRID: BDSC_31615
zen	FBgn0004053	RRID: BDSC_26229
zen	FBgn0004053	RRID: BDSC_50526
zen	FBgn0004053	RRID: BDSC_34635
zen2	FBgn0004054	RRID: BDSC_34649
zf30C	FBgn0022720	RRID: BDSC_57551
zf30C	FBgn0022720	RRID: BDSC_63544
zf30C	FBgn0022720	RRID: BDSC_35678
zfh1	FBgn0004606	RRID: BDSC_29347
zfh1	FBgn0004606	RRID: BDSC_38929
zfh1	FBgn0004606	RRID: BDSC_43195
zfh2	FBgn0004607	RRID: BDSC_50643
Zif	FBgn0037446	RRID: BDSC_29360
Zif	FBgn0037446	RRID: BDSC_36641
ZnT49B	FBgn0033762	RRID: BDSC_31933
ZnT49B	FBgn0033762	RRID: BDSC_36590
Zyx	FBgn0011642	RRID: BDSC_29591
Zyx	FBgn0011642	RRID: BDSC_36716
