# Supplementary material for: A TRiP RNAi screen to identify molecules necessary for Drosophila photoreceptor differentiation
Source: G3 (Bethesda). 2022 Oct 11;12(11):jkac257. doi: 10.1093/g3journal/jkac257 (PMC9635655; doi:10.1093/g3journal/jkac257)
Supplement: jkac257_Supplementary_Table_S2 [file jkac257_supplementary_table_s2.xlsx]

## Sheet: Sheet1
Table S2: List of all non-TF RNAi lines used
Gene Symbol	FlyBase ID	Stock ID
128up	FBgn0010339	RRID: BDSC_60377
14-3-3epsilon	FBgn0020238	RRID: BDSC_34884
14-3-3epsilon	FBgn0020238	RRID: BDSC_31497
14-3-3epsilon	FBgn0020238	RRID: BDSC_35441
18w	FBgn0004364	RRID: BDSC_30498
26-29-p	FBgn0250848	RRID: BDSC_32887
2mit	FBgn0260793	RRID: BDSC_28553
4E-T	FBgn0052016	RRID: BDSC_35633
5-HT1A	FBgn0004168	RRID: BDSC_25834
5-HT1A	FBgn0004168	RRID: BDSC_33885
5-HT1B	FBgn0263116	RRID: BDSC_25833
5-HT1B	FBgn0263116	RRID: BDSC_51842
5-HT1B	FBgn0263116	RRID: BDSC_54006
5-HT1B	FBgn0263116	RRID: BDSC_33418
5-HT2A	FBgn0087012	RRID: BDSC_31882
5-HT2A	FBgn0087012	RRID: BDSC_56870
5-HT2B	FBgn0261929	RRID: BDSC_25874
5-HT2B	FBgn0261929	RRID: BDSC_60488
5-HT7	FBgn0004573	RRID: BDSC_27273
5-HT7	FBgn0004573	RRID: BDSC_32471
5PtaseI	FBgn0259178	RRID: BDSC_29620
5PtaseI	FBgn0259178	RRID: BDSC_57846
7B2	FBgn0041707	RRID: BDSC_27989
7SLRNA:CR32864	FBgn000003	RRID: BDSC_43270
a	FBgn0000008	RRID: BDSC_56867
a10	FBgn0011293	RRID: BDSC_41993
a5	FBgn0011294	RRID: BDSC_55932
AANAT1	FBgn0019643	RRID: BDSC_26243
AANAT1	FBgn0019643	RRID: BDSC_36726
AANATL5	FBgn0034426	RRID: BDSC_64621
AANATL6	FBgn0034428	RRID: BDSC_64620
Aasdh	FBgn0027780	RRID: BDSC_61984
Aatf	FBgn0031851	RRID: BDSC_57211
Aats-val	FBgn0027079	RRID: BDSC_34338
aay	FBgn0023129	RRID: BDSC_28577
aay	FBgn0023129	RRID: BDSC_38338
ABCA	FBgn0031170	RRID: BDSC_38329
ABCA	FBgn0031170	RRID: BDSC_38353
ABCB7	FBgn0035244	RRID: BDSC_51696
ABCD	FBgn0039890	RRID: BDSC_41984
AbI	FBgn0020510	RRID: BDSC_41710
AbI	FBgn0020510	RRID: BDSC_36707
AbI	FBgn0020510	RRID: BDSC_51455
Abl	FBgn0000017	RRID: BDSC_28325
Abl	FBgn0000017	RRID: BDSC_35327
Abl	FBgn0000017	RRID: BDSC_61170
Abp1	FBgn0036372	RRID: BDSC_38282
Ac13E	FBgn0022710	RRID: BDSC_62247
Ac3	FBgn0023416	RRID: BDSC_28626
Ac3	FBgn0023416	RRID: BDSC_63615
Ac78C	FBgn0024150	RRID: BDSC_55312
Acbp2	FBgn0010387	RRID: BDSC_64850
Acbp3	FBgn0250836	RRID: BDSC_58343
Acbp5	FBgn0035926	RRID: BDSC_63633
ACC	FBgn0033246	RRID: BDSC_77022
ACC	FBgn0033246	RRID: BDSC_34885
AcCoAS	FBgn0012034	RRID: BDSC_41917
Ace	FBgn0000024	RRID: BDSC_25958
Acer	FBgn0016122	RRID: BDSC_67205
Acf	FBgn0027620	RRID: BDSC_31340
Acf	FBgn0027620	RRID: BDSC_35575
Achl	FBgn0033936	RRID: BDSC_25956
Ack	FBgn0028484	RRID: BDSC_27652
Ack	FBgn0028484	RRID: BDSC_33899
Ack	FBgn0028484	RRID: BDSC_33941
Ack	FBgn0028484	RRID: BDSC_35264
Ack-like	FBgn0263998	RRID: BDSC_28694
Ack-like	FBgn0263998	RRID: BDSC_35288
Ack-like	FBgn0263998	RRID: BDSC_41931
Acn	FBgn0263198	RRID: BDSC_53676
Acox57D-d	FBgn0034629	RRID: BDSC_63641
Acox57D-p	FBgn0034628	RRID: BDSC_64585
Acox57D-p	FBgn0034628	RRID: BDSC_50567
Acp24A4	FBgn0051779	RRID: BDSC_65202
Acp29AB	FBgn0015583	RRID: BDSC_77372
Acp32CD	FBgn0023415	RRID: BDSC_67362
Acp33A	FBgn0267327	RRID: BDSC_44437
Acp33A	FBgn0267327	RRID: BDSC_62845
Acp36DE	FBgn0011559	RRID: BDSC_67325
Acp53C14c	FBgn0053530	RRID: BDSC_65199
Acp62F	FBgn0020509	RRID: BDSC_41618
Acp62F	FBgn0020509	RRID: BDSC_44047
Acp63F	FBgn0015585	RRID: BDSC_65183
Acp76A	FBgn0015586	RRID: BDSC_65182
Acsl	FBgn0263120	RRID: BDSC_41885
Acsl	FBgn0263120	RRID: BDSC_27729
Acsl	FBgn0263120	RRID: BDSC_77067
Acsl	FBgn0263120	RRID: BDSC_43268
Act42A	FBgn0000043	RRID: BDSC_50625
Act57B	FBgn0000044	RRID: BDSC_31551
Act5C	FBgn0000042	RRID: BDSC_42651
Act79B	FBgn0000045	RRID: BDSC_36857
Act87E	FBgn0000046	RRID: BDSC_42652
Act88F	FBgn0000047	RRID: BDSC_60347
Act88F	FBgn0000047	RRID: BDSC_67785
Actbeta	FBgn0024913	RRID: BDSC_42795
Actbeta	FBgn0024913	RRID: BDSC_42493
Actbeta	FBgn0024913	RRID: BDSC_67641
Actbeta	FBgn0024913	RRID: BDSC_29597
Actn	FBgn0000667	RRID: BDSC_34874
Actn3	FBgn0015008	RRID: BDSC_26737
ACXA	FBgn0040510	RRID: BDSC_62244
ACXB	FBgn0040509	RRID: BDSC_62243
ACXC	FBgn0040508	RRID: BDSC_67298
ACXD	FBgn0040507	RRID: BDSC_35589
ACXD	FBgn0040507	RRID: BDSC_62871
Acyp	FBgn0025115	RRID: BDSC_62851
Acyp2	FBgn0038363	RRID: BDSC_57525
Ada	FBgn0037661	RRID: BDSC_26015
Ada	FBgn0037661	RRID: BDSC_82984
Ada3	FBgn0030891	RRID: BDSC_28905
Ada3	FBgn0030891	RRID: BDSC_32451
AdamTS-B	FBgn0029791	RRID: BDSC_44522
Adar	FBgn0026086	RRID: BDSC_28311
Adck1	FBgn0035039	RRID: BDSC_35382
Adck1	FBgn0035039	RRID: BDSC_42841
Adck1	FBgn0035039	RRID: BDSC_67293
Adck5	FBgn0036142	RRID: BDSC_35191
Adck5	FBgn0036142	RRID: BDSC_57406
AdenoK	FBgn0036337	RRID: BDSC_35167
AdenoK	FBgn0036337	RRID: BDSC_64491
Adgf-A	FBgn0036752	RRID: BDSC_67233
Adgf-A2	FBgn0043025	RRID: BDSC_56044
Adgf-B	FBgn0036751	RRID: BDSC_65102
Adgf-C	FBgn0038173	RRID: BDSC_42915
Adgf-D	FBgn0038172	RRID: BDSC_56980
Adgf-E	FBgn0033952	RRID: BDSC_55947
Adi1	FBgn0052068	RRID: BDSC_56008
AdipoR	FBgn0038984	RRID: BDSC_67814
Adk1	FBgn0022709	RRID: BDSC_35582
Adk1	FBgn0022709	RRID: BDSC_51799
Adk3	FBgn0042094	RRID: BDSC_36072
Adk3	FBgn0042094	RRID: BDSC_57407
adp	FBgn0000057	RRID: BDSC_80364
ADPS	FBgn0033983	RRID: BDSC_34350
AdSL	FBgn0038467	RRID: BDSC_34347
AdSS	FBgn0027493	RRID: BDSC_33993
Aduk	FBgn0037679	RRID: BDSC_35187
Aduk	FBgn0037679	RRID: BDSC_57530
Ady43A	FBgn0026602	RRID: BDSC_35358
Ady43A	FBgn0026602	RRID: BDSC_67755
Ae2	FBgn0036043	RRID: BDSC_51827
Ae2	FBgn0036043	RRID: BDSC_63577
aft	FBgn0026309	RRID: BDSC_63639
Ag5r	FBgn0015010	RRID: BDSC_67225
Ag5r2	FBgn0020508	RRID: BDSC_56955
AGBE	FBgn0053138	RRID: BDSC_40860
AGBE	FBgn0053138	RRID: BDSC_42753
ago	FBgn0041171	RRID: BDSC_31501
ago	FBgn0041171	RRID: BDSC_34802
AGO1	FBgn0262739	RRID: BDSC_53293
AGO1	FBgn0262739	RRID: BDSC_31700
AGO2	FBgn0087035	RRID: BDSC_55672
AGO2	FBgn0087035	RRID: BDSC_34799
AGO3	FBgn0250816	RRID: BDSC_34815
AGO3	FBgn0250816	RRID: BDSC_35232
AGO3	FBgn0250816	RRID: BDSC_44543
Agpat2	FBgn0026718	RRID: BDSC_57728
Agpat2	FBgn0026718	RRID: BDSC_58093
Agpat3	FBgn0036623	RRID: BDSC_77169
Agpat3	FBgn0036623	RRID: BDSC_50568
agt	FBgn0024912	RRID: BDSC_44461
agt	FBgn0024912	RRID: BDSC_62411
Ahcy	FBgn0014455	RRID: BDSC_67848
Ahcy	FBgn0014455	RRID: BDSC_67849
Ahcy	FBgn0014455	RRID: BDSC_51477
AhcyL1	FBgn0035371	RRID: BDSC_28523
AhcyL1	FBgn0035371	RRID: BDSC_43168
AhcyL1	FBgn0035371	RRID: BDSC_57869
AhcyL2	FBgn0015011	RRID: BDSC_65084
AhcyL2	FBgn0015011	RRID: BDSC_56009
AhcyL2	FBgn0015011	RRID: BDSC_61913
AIMP1	FBgn0033351	RRID: BDSC_51874
Ak6	FBgn0033754	RRID: BDSC_35372
Akap200	FBgn0027932	RRID: BDSC_28532
Akap200	FBgn0027932	RRID: BDSC_35651
Akap200	FBgn0027932	RRID: BDSC_42539
Akh	FBgn0004552	RRID: BDSC_27031
Akh	FBgn0004552	RRID: BDSC_34960
AkhR	FBgn0025595	RRID: BDSC_29577
AkhR	FBgn0025595	RRID: BDSC_51710
akirin	FBgn0082598	RRID: BDSC_34036
Akt1	FBgn0010379	RRID: BDSC_31701
Akt1	FBgn0010379	RRID: BDSC_33615
Akt1	FBgn0010379	RRID: BDSC_82957
Aladin	FBgn0030122	RRID: BDSC_51938
Aladin	FBgn0030122	RRID: BDSC_62286
AlaRS-m	FBgn0028962	RRID: BDSC_43274
Alas	FBgn0020764	RRID: BDSC_51489
Alas	FBgn0020764	RRID: BDSC_54815
alc	FBgn0260972	RRID: BDSC_33429
alc	FBgn0260972	RRID: BDSC_35161
alc	FBgn0260972	RRID: BDSC_41606
Ald1	FBgn0000064	RRID: BDSC_26301
Ald1	FBgn0000064	RRID: BDSC_65884
Aldh	FBgn0012036	RRID: BDSC_34989
Aldh7A1	FBgn0036857	RRID: BDSC_64492
Aldh-III	FBgn0010548	RRID: BDSC_80422
Aldh-III	FBgn0010548	RRID: BDSC_51820
Alg1	FBgn0038552	RRID: BDSC_53286
Alg10	FBgn0052076	RRID: BDSC_34681
Alg10	FBgn0052076	RRID: BDSC_50550
Alg14	FBgn0030645	RRID: BDSC_44453
Alg2	FBgn0035401	RRID: BDSC_55671
Alg2	FBgn0035401	RRID: BDSC_82453
Alg3	FBgn0011297	RRID: BDSC_53350
Alg9	FBgn0039293	RRID: BDSC_65998
ALiX	FBgn0086346	RRID: BDSC_33417
ALiX	FBgn0086346	RRID: BDSC_50904
Alk	FBgn0040505	RRID: BDSC_27518
AlkB	FBgn0065035	RRID: BDSC_43300
Alp1	FBgn0283479	RRID: BDSC_28564
Alp1	FBgn0283479	RRID: BDSC_57045
Alp1	FBgn0283479	RRID: BDSC_58334
Alp10	FBgn0035619	RRID: BDSC_67948
Alp10	FBgn0035619	RRID: BDSC_56014
Alp11	FBgn0030661	RRID: BDSC_57217
Alp12	FBgn0032779	RRID: BDSC_44042
Alp12	FBgn0032779	RRID: BDSC_60009
Alp2	FBgn0283480	RRID: BDSC_57179
Alp4	FBgn0016123	RRID: BDSC_28740
Alp4	FBgn0016123	RRID: BDSC_33673
Alp5	FBgn0038845	RRID: BDSC_57526
Alp5	FBgn0038845	RRID: BDSC_63713
Alp7	FBgn0034710	RRID: BDSC_57178
Alp8	FBgn0034712	RRID: BDSC_62844
Alp9	FBgn0035620	RRID: BDSC_67902
Alp9	FBgn0035620	RRID: BDSC_67949
Alp9	FBgn0035620	RRID: BDSC_57007
alph	FBgn0086361	RRID: BDSC_31398
alph	FBgn0086361	RRID: BDSC_40873
alpha4GT1	FBgn0031491	RRID: BDSC_64504
alpha-Cat	FBgn0010215	RRID: BDSC_33430
alpha-Cat	FBgn0010215	RRID: BDSC_38197
alpha-Cat	FBgn0010215	RRID: BDSC_38987
alpha-Catr	FBgn0029105	RRID: BDSC_31217
alphaCOP	FBgn0025725	RRID: BDSC_34923
alphaCOP	FBgn0025725	RRID: BDSC_31702
alphaCOP	FBgn0025725	RRID: BDSC_50514
alpha-Est2	FBgn0015570	RRID: BDSC_65184
alpha-Est4	FBgn0015572	RRID: BDSC_65137
alpha-Est7	FBgn0015575	RRID: BDSC_33992
alpha-Est9	FBgn0015577	RRID: BDSC_61969
alphaKap4	FBgn0035657	RRID: BDSC_31640
alpha-Man-Ia	FBgn0259170	RRID: BDSC_64994
alpha-Man-Ib	FBgn0039634	RRID: BDSC_66930
alphaSnap	FBgn0250791	RRID: BDSC_29587
alphaSnap	FBgn0250791	RRID: BDSC_34088
alpha-Spec	FBgn0250789	RRID: BDSC_42801
alpha-Spec	FBgn0250789	RRID: BDSC_56932
alpha-Spec	FBgn0250789	RRID: BDSC_31209
alphaTry	FBgn0003863	RRID: BDSC_51824
alphaTub67C	FBgn0087040	RRID: BDSC_32502
alphaTub84B	FBgn0003884	RRID: BDSC_31389
alphaTub84D	FBgn0003885	RRID: BDSC_64904
alphaTub85E	FBgn0003886	RRID: BDSC_42905
alphaTub85E	FBgn0003886	RRID: BDSC_31703
Alr	FBgn0031068	RRID: BDSC_50588
Alr	FBgn0031068	RRID: BDSC_63629
Alr	FBgn0031068	RRID: BDSC_65088
alrm	FBgn0039332	RRID: BDSC_28624
Als2	FBgn0037116	RRID: BDSC_28533
Ama	FBgn0000071	RRID: BDSC_33416
Amacr	FBgn0032881	RRID: BDSC_56565
amd	FBgn0000075	RRID: BDSC_67353
amn	FBgn0086782	RRID: BDSC_25797
amon	FBgn0023179	RRID: BDSC_28583
amon	FBgn0023179	RRID: BDSC_41635
amon	FBgn0023179	RRID: BDSC_44001
AMPdeam	FBgn0052626	RRID: BDSC_25962
AMPdeam	FBgn0052626	RRID: BDSC_38953
Amph	FBgn0027356	RRID: BDSC_28048
Amph	FBgn0027356	RRID: BDSC_39015
Amph	FBgn0027356	RRID: BDSC_53971
AMPKalpha	FBgn0023169	RRID: BDSC_25931
AMPKalpha	FBgn0023169	RRID: BDSC_32371
AMPKalpha	FBgn0023169	RRID: BDSC_35137
AMPKalpha	FBgn0023169	RRID: BDSC_57785
Amun	FBgn0030328	RRID: BDSC_43241
Amun	FBgn0030328	RRID: BDSC_57824
amx	FBgn0000077	RRID: BDSC_63589
Amy-d	FBgn0000078	RRID: BDSC_57561
Amy-p	FBgn0000079	RRID: BDSC_62251
Amyrel	FBgn0020506	RRID: BDSC_77177
ana	FBgn0011746	RRID: BDSC_27515
ana1	FBgn0262167	RRID: BDSC_61867
Ance	FBgn0012037	RRID: BDSC_36749
Ance	FBgn0012037	RRID: BDSC_51394
Ance-2	FBgn0032535	RRID: BDSC_50691
Ance-3	FBgn0032536	RRID: BDSC_55298
Ance-5	FBgn0035076	RRID: BDSC_50703
anchor	FBgn0036741	RRID: BDSC_51463
angel	FBgn0016762	RRID: BDSC_38947
Ank	FBgn0011747	RRID: BDSC_31115
Ank	FBgn0011747	RRID: BDSC_43965
Ank2	FBgn0261788	RRID: BDSC_29438
Ank2	FBgn0261788	RRID: BDSC_33414
Ankle2	FBgn0028343	RRID: BDSC_77437
anne	FBgn0052000	RRID: BDSC_30499
anne	FBgn0052000	RRID: BDSC_44005
Anp	FBgn0000094	RRID: BDSC_55385
antr	FBgn0050488	RRID: BDSC_56918
antr	FBgn0050488	RRID: BDSC_60497
AnxB10	FBgn0000084	RRID: BDSC_38272
AnxB10	FBgn0000084	RRID: BDSC_41880
AnxB10	FBgn0000084	RRID: BDSC_62443
AnxB11	FBgn0030749	RRID: BDSC_38311
AnxB9	FBgn0000083	RRID: BDSC_38523
AnxB9	FBgn0000083	RRID: BDSC_58111
aos	FBgn0004569	RRID: BDSC_28383
Aos1	FBgn0029512	RRID: BDSC_28972
Aos1	FBgn0029512	RRID: BDSC_36074
AOX3	FBgn0038349	RRID: BDSC_62517
AP-1-2beta	FBgn0010380	RRID: BDSC_28328
AP-1-2beta	FBgn0010380	RRID: BDSC_31707
AP-1gamma	FBgn0030089	RRID: BDSC_27533
AP-1mu	FBgn0024833	RRID: BDSC_27534
AP-1sigma	FBgn0039132	RRID: BDSC_40895
AP-2alpha	FBgn0264855	RRID: BDSC_32866
AP-2mu	FBgn0263351	RRID: BDSC_28040
AP-2sigma	FBgn0043012	RRID: BDSC_27322
Apc	FBgn0015589	RRID: BDSC_34869
APC10	FBgn0034231	RRID: BDSC_34858
Apc2	FBgn0026598	RRID: BDSC_34875
Apc2	FBgn0026598	RRID: BDSC_28585
Apc2	FBgn0026598	RRID: BDSC_82981
APC4	FBgn0052707	RRID: BDSC_62374
APC7	FBgn0029879	RRID: BDSC_38932
ApepP	FBgn0026150	RRID: BDSC_64847
aph-1	FBgn0031458	RRID: BDSC_38249
aPKC	FBgn0261854	RRID: BDSC_25946
aPKC	FBgn0261854	RRID: BDSC_34332
aPKC	FBgn0261854	RRID: BDSC_35001
aPKC	FBgn0261854	RRID: BDSC_35140
aPKC	FBgn0261854	RRID: BDSC_67204
Apl	FBgn0042178	RRID: BDSC_81618
Aplip1	FBgn0040281	RRID: BDSC_26024
apn	FBgn0038132	RRID: BDSC_35751
apolpp	FBgn0087002	RRID: BDSC_28946
apolpp	FBgn0087002	RRID: BDSC_33388
Apoltp	FBgn0032136	RRID: BDSC_51937
app	FBgn0260941	RRID: BDSC_35280
Appl	FBgn0000108	RRID: BDSC_28043
Appl	FBgn0000108	RRID: BDSC_39013
Aps	FBgn0036111	RRID: BDSC_50651
AQP	FBgn0033807	RRID: BDSC_51504
aqrs	FBgn0039598	RRID: BDSC_57197
aqz	FBgn0286516	RRID: BDSC_43171
aralar1	FBgn0028646	RRID: BDSC_56884
Arc1	FBgn0033926	RRID: BDSC_25954
Arc32	FBgn0034503	RRID: BDSC_34926
Archease	FBgn0038893	RRID: BDSC_42851
Arf102F	FBgn0013749	RRID: BDSC_27268
Arf51F	FBgn0013750	RRID: BDSC_27261
Arf51F	FBgn0013750	RRID: BDSC_51417
Arf79F	FBgn0010348	RRID: BDSC_29538
ArfGAP1	FBgn0020655	RRID: BDSC_50584
ArfGAP1	FBgn0020655	RRID: BDSC_63645
ArfGAP3	FBgn0037182	RRID: BDSC_31156
ArfGAP3	FBgn0037182	RRID: BDSC_61993
Arfrp1	FBgn0030088	RRID: BDSC_27501
arg	FBgn0023535	RRID: BDSC_56881
Argk	FBgn0000116	RRID: BDSC_35221
Argk	FBgn0000116	RRID: BDSC_41697
Argl	FBgn0032076	RRID: BDSC_77398
ArgRS-m	FBgn0037526	RRID: BDSC_58106
ari-1	FBgn0017418	RRID: BDSC_29416
ari-2	FBgn0025186	RRID: BDSC_44646
Arl1	FBgn0000115	RRID: BDSC_27052
Arl2	FBgn0004908	RRID: BDSC_29588
Arl4	FBgn0039889	RRID: BDSC_54014
Arl5	FBgn0035866	RRID: BDSC_29450
Arl6	FBgn0034446	RRID: BDSC_51886
Arl6IP1	FBgn0038453	RRID: BDSC_36065
arm	FBgn0000117	RRID: BDSC_31304
arm	FBgn0000117	RRID: BDSC_31305
arm	FBgn0000117	RRID: BDSC_35004
armi	FBgn0041164	RRID: BDSC_31604
armi	FBgn0041164	RRID: BDSC_34789
armi	FBgn0041164	RRID: BDSC_35343
Arp1	FBgn0011745	RRID: BDSC_32032
Arp1	FBgn0011745	RRID: BDSC_67932
Arp10	FBgn0031050	RRID: BDSC_64570
Arp2	FBgn0011742	RRID: BDSC_27705
Arp3	FBgn0262716	RRID: BDSC_32921
Arp3	FBgn0262716	RRID: BDSC_53972
Arp5	FBgn0038576	RRID: BDSC_33009
Arp53D	FBgn0011743	RRID: BDSC_44580
Arp6	FBgn0011741	RRID: BDSC_65155
Arp8	FBgn0030877	RRID: BDSC_31202
Arpc2	FBgn0032859	RRID: BDSC_28011
Arpc2	FBgn0032859	RRID: BDSC_43132
Arpc2	FBgn0032859	RRID: BDSC_62339
Arpc3B	FBgn0065032	RRID: BDSC_27528
Arpc4	FBgn0284255	RRID: BDSC_31176
Arpc4	FBgn0284255	RRID: BDSC_41888
Arpc4	FBgn0284255	RRID: BDSC_42875
Arpc5	FBgn0031437	RRID: BDSC_28720
Arpc5	FBgn0031437	RRID: BDSC_63621
arr	FBgn0000119	RRID: BDSC_31313
arr	FBgn0000119	RRID: BDSC_31473
arr	FBgn0000119	RRID: BDSC_53342
arr	FBgn0000119	RRID: BDSC_82978
Arr2	FBgn0000121	RRID: BDSC_31272
Arr2	FBgn0000121	RRID: BDSC_31273
Arr2	FBgn0000121	RRID: BDSC_36772
Arr2	FBgn0000121	RRID: BDSC_36777
Ars2	FBgn0033062	RRID: BDSC_32844
Ars2	FBgn0033062	RRID: BDSC_35204
Art1	FBgn0037834	RRID: BDSC_31348
Art1	FBgn0037834	RRID: BDSC_36891
Art4	FBgn0037770	RRID: BDSC_31349
Art4	FBgn0037770	RRID: BDSC_36833
Art6	FBgn0038189	RRID: BDSC_36831
Art7	FBgn0034817	RRID: BDSC_36832
Arts	FBgn0042177	RRID: BDSC_81617
aru	FBgn0029095	RRID: BDSC_52976
aru	FBgn0029095	RRID: BDSC_50730
Asap	FBgn0050372	RRID: BDSC_31149
Asator	FBgn0039908	RRID: BDSC_35629
Asator	FBgn0039908	RRID: BDSC_41597
Asator	FBgn0039908	RRID: BDSC_55902
Asator	FBgn0039908	RRID: BDSC_57033
AsnRS	FBgn0086443	RRID: BDSC_28317
AsnS	FBgn0041607	RRID: BDSC_35739
ASPP	FBgn0034606	RRID: BDSC_55639
AstA-R2	FBgn0039595	RRID: BDSC_25935
ATPsynB	FBgn0019644	RRID: BDSC_28062
ATPsynE	FBgn0038224	RRID: BDSC_76099
ATPsynO	FBgn0016691	RRID: BDSC_43265
ATPsynO	FBgn0016691	RRID: BDSC_65180
AttB	FBgn0041581	RRID: BDSC_57392
AttD	FBgn0038530	RRID: BDSC_55979
Atx2	FBgn0041188	RRID: BDSC_36114
Atx2	FBgn0041188	RRID: BDSC_44012
Atx2	FBgn0041188	RRID: BDSC_76955
Atx2	FBgn0041188	RRID: BDSC_77320
Aut1	FBgn0036813	RRID: BDSC_34359
aux	FBgn0037218	RRID: BDSC_35310
aux	FBgn0037218	RRID: BDSC_28509
aux	FBgn0037218	RRID: BDSC_39017
Axn	FBgn0026597	RRID: BDSC_31705
Axn	FBgn0026597	RRID: BDSC_62434
axo	FBgn0262870	RRID: BDSC_65911
B3GalTII	FBgn0033315	RRID: BDSC_31562
B4GalT7	FBgn0039258	RRID: BDSC_77375
Bap111	FBgn0030093	RRID: BDSC_26218
Bap111	FBgn0030093	RRID: BDSC_35242
bark	FBgn0031571	RRID: BDSC_67014
barr	FBgn0014127	RRID: BDSC_36624
baz	FBgn0000163	RRID: BDSC_35002
baz	FBgn0000163	RRID: BDSC_39072
bb8	FBgn0039071	RRID: BDSC_57484
bbc	FBgn0033844	RRID: BDSC_50535
bbc	FBgn0033844	RRID: BDSC_57704
BBS4	FBgn0033578	RRID: BDSC_53305
BBS5	FBgn0037280	RRID: BDSC_65367
BBS8	FBgn0031255	RRID: BDSC_60479
BBS8	FBgn0031255	RRID: BDSC_67213
bc10	FBgn0040239	RRID: BDSC_60486
BCAS2	FBgn0039558	RRID: BDSC_60379
BCAS2	FBgn0039558	RRID: BDSC_65894
bchs	FBgn0043362	RRID: BDSC_42517
BCL7-like	FBgn0026149	RRID: BDSC_35714
BCL7-like	FBgn0026149	RRID: BDSC_43184
Bdp1	FBgn0032512	RRID: BDSC_53915
Bdp1	FBgn0032512	RRID: BDSC_60098
beag	FBgn0037660	RRID: BDSC_55363
beat-Ia	FBgn0013433	RRID: BDSC_54820
beat-Ia	FBgn0013433	RRID: BDSC_64938
beat-Ib	FBgn0028645	RRID: BDSC_55938
beat-Ic	FBgn0028644	RRID: BDSC_64528
beat-IIa	FBgn0038498	RRID: BDSC_28072
beat-IIb	FBgn0038494	RRID: BDSC_57157
beat-IIIb	FBgn0053179	RRID: BDSC_56984
beat-IIIc	FBgn0032629	RRID: BDSC_29607
beat-IIIc	FBgn0032629	RRID: BDSC_50941
beat-IV	FBgn0039089	RRID: BDSC_56981
beat-Va	FBgn0038087	RRID: BDSC_60053
beat-Vb	FBgn0038092	RRID: BDSC_28758
beat-Vc	FBgn0038084	RRID: BDSC_58213
beat-Vc	FBgn0038084	RRID: BDSC_60067
bel	FBgn0263231	RRID: BDSC_28049
bel	FBgn0263231	RRID: BDSC_35185
bel	FBgn0263231	RRID: BDSC_35302
Bet1	FBgn0260857	RRID: BDSC_41927
Bet1	FBgn0260857	RRID: BDSC_58269
Bet3	FBgn0260859	RRID: BDSC_38302
Bet5	FBgn0260860	RRID: BDSC_38993
betaCOP	FBgn0008635	RRID: BDSC_31709
betaCOP	FBgn0008635	RRID: BDSC_33741
beta'COP	FBgn0025724	RRID: BDSC_36113
beta'COP	FBgn0025724	RRID: BDSC_31710
betaTub56D	FBgn0003887	RRID: BDSC_35815
betaTub56D	FBgn0003887	RRID: BDSC_65028
betaTub60D	FBgn0003888	RRID: BDSC_64856
betaTub85D	FBgn0003889	RRID: BDSC_65163
betaTub97EF	FBgn0003890	RRID: BDSC_64858
bgm	FBgn0027348	RRID: BDSC_28639
bgm	FBgn0027348	RRID: BDSC_56979
bgm	FBgn0027348	RRID: BDSC_55918
bgm	FBgn0027348	RRID: BDSC_68085
bif	FBgn0014133	RRID: BDSC_28372
BigH1	FBgn0038252	RRID: BDSC_34548
BigH1	FBgn0038252	RRID: BDSC_38211
blw	FBgn0011211	RRID: BDSC_28059
bnl	FBgn0014135	RRID: BDSC_34572
bocks	FBgn0037719	RRID: BDSC_38349
borr	FBgn0032105	RRID: BDSC_56942
BOTV	FBgn0027535	RRID: BDSC_61257
Bre1	FBgn0086694	RRID: BDSC_28019
Bre1	FBgn0086694	RRID: BDSC_31351
Bre1	FBgn0086694	RRID: BDSC_35443
brn	FBgn0000221	RRID: BDSC_55386
bru1	FBgn0000114	RRID: BDSC_35394
bru1	FBgn0000114	RRID: BDSC_38983
bru1	FBgn0000114	RRID: BDSC_44483
bru1	FBgn0000114	RRID: BDSC_54812
bru2	FBgn0262475	RRID: BDSC_50627
bru2	FBgn0262475	RRID: BDSC_50631
bru3	FBgn0264001	RRID: BDSC_43318
bru3	FBgn0264001	RRID: BDSC_50734
bru3	FBgn0264001	RRID: BDSC_51730
brun	FBgn0261787	RRID: BDSC_31382
brun	FBgn0261787	RRID: BDSC_64934
brv2	FBgn0036712	RRID: BDSC_31671
brv2	FBgn0036712	RRID: BDSC_31670
BRWD3	FBgn0011785	RRID: BDSC_33421
BRWD3	FBgn0011785	RRID: BDSC_77079
brwl	FBgn0032130	RRID: BDSC_31922
brwl	FBgn0032130	RRID: BDSC_36785
BthD	FBgn0030501	RRID: BDSC_43267
BthD	FBgn0030501	RRID: BDSC_65094
btsz	FBgn0264754	RRID: BDSC_40898
btv	FBgn0023096	RRID: BDSC_28373
btz	FBgn0045862	RRID: BDSC_30482
btz	FBgn0045862	RRID: BDSC_58353
btz	FBgn0045862	RRID: BDSC_61165
Bub1	FBgn0031696	RRID: BDSC_57767
Bub1	FBgn0031696	RRID: BDSC_58185
Bub3	FBgn0025457	RRID: BDSC_32989
Bub3	FBgn0025457	RRID: BDSC_40910
BubR1	FBgn0263855	RRID: BDSC_35329
BubR1	FBgn0263855	RRID: BDSC_35700
Buffy	FBgn0040491	RRID: BDSC_29608
Buffy	FBgn0040491	RRID: BDSC_35742
bug	FBgn0034050	RRID: BDSC_43251
BuGZ	FBgn0032600	RRID: BDSC_27996
Bx42	FBgn0004856	RRID: BDSC_34777
c(2)M	FBgn0028525	RRID: BDSC_43977
c(3)G	FBgn0000246	RRID: BDSC_62969
c11.1	FBgn0040236	RRID: BDSC_61204
c12.1	FBgn0040235	RRID: BDSC_34952
C1GalTA	FBgn0032078	RRID: BDSC_66991
C3G	FBgn0259228	RRID: BDSC_31116
C3G	FBgn0259228	RRID: BDSC_80404
ca	FBgn0000247	RRID: BDSC_53888
Ca-alpha1D	FBgn0001991	RRID: BDSC_25830
Ca-alpha1D	FBgn0001991	RRID: BDSC_33413
Ca-alpha1T	FBgn0264386	RRID: BDSC_26251
Ca-alpha1T	FBgn0264386	RRID: BDSC_39029
Ca-beta	FBgn0259822	RRID: BDSC_29575
Ca-beta	FBgn0259822	RRID: BDSC_43292
CaBP1	FBgn0025678	RRID: BDSC_64873
cac	FBgn0263111	RRID: BDSC_27244
cac	FBgn0263111	RRID: BDSC_77174
cactin	FBgn0031114	RRID: BDSC_65091
Cad74A	FBgn0036715	RRID: BDSC_27485
Cad86C	FBgn0261053	RRID: BDSC_27295
Cad86C	FBgn0261053	RRID: BDSC_53314
Cad86C	FBgn0261053	RRID: BDSC_61280
Cad87A	FBgn0037963	RRID: BDSC_28716
Cad88C	FBgn0038247	RRID: BDSC_29303
Cad89D	FBgn0038439	RRID: BDSC_26287
Cad96Ca	FBgn0022800	RRID: BDSC_27266
Cad96Ca	FBgn0022800	RRID: BDSC_55877
Cad96Cb	FBgn0039294	RRID: BDSC_25860
Cad96Cb	FBgn0039294	RRID: BDSC_54029
Cad99C	FBgn0039709	RRID: BDSC_27510
Cad99C	FBgn0039709	RRID: BDSC_27711
Cad99C	FBgn0039709	RRID: BDSC_35037
CadN	FBgn0015609	RRID: BDSC_27503
CadN	FBgn0015609	RRID: BDSC_41982
CadN2	FBgn0262018	RRID: BDSC_27508
CadN2	FBgn0262018	RRID: BDSC_40889
Cadps	FBgn0053653	RRID: BDSC_31984
Caf1-105	FBgn0033526	RRID: BDSC_77443
Caf1-180	FBgn0030054	RRID: BDSC_28918
Caf1-180	FBgn0030054	RRID: BDSC_32478
Caf1-55	FBgn0263979	RRID: BDSC_31714
Caf1-55	FBgn0263979	RRID: BDSC_34069
cag	FBgn0017414	RRID: BDSC_63554
CAH13	FBgn0033542	RRID: BDSC_62277
CAH15	FBgn0034560	RRID: BDSC_52971
CAH16	FBgn0040628	RRID: BDSC_62278
CAH2	FBgn0027843	RRID: BDSC_41836
CAH2	FBgn0027843	RRID: BDSC_65081
CAH3	FBgn0030056	RRID: BDSC_66985
CAH4	FBgn0039235	RRID: BDSC_62276
CAH5	FBgn0040629	RRID: BDSC_62279
CAH7	FBgn0037788	RRID: BDSC_58160
CAH8	FBgn0038956	RRID: BDSC_64978
cal1	FBgn0038478	RRID: BDSC_41716
cal1	FBgn0038478	RRID: BDSC_55730
CalpA	FBgn0012051	RRID: BDSC_29455
CalpB	FBgn0025866	RRID: BDSC_25963
Cals	FBgn0039928	RRID: BDSC_25839
Calx	FBgn0013995	RRID: BDSC_28306
calypso	FBgn0262166	RRID: BDSC_56888
Cam	FBgn0000253	RRID: BDSC_34609
Ca-Ma2d	FBgn0261999	RRID: BDSC_25882
CaMKI	FBgn0016126	RRID: BDSC_26726
CaMKI	FBgn0016126	RRID: BDSC_35362
CaMKI	FBgn0016126	RRID: BDSC_41900
CaMKII	FBgn0264607	RRID: BDSC_29401
CaMKII	FBgn0264607	RRID: BDSC_35330
cana	FBgn0040233	RRID: BDSC_35475
cana	FBgn0040233	RRID: BDSC_42640
CanA1	FBgn0010015	RRID: BDSC_25850
CanA-14F	FBgn0030758	RRID: BDSC_38966
CanA-14F	FBgn0030758	RRID: BDSC_58249
CanB	FBgn0010014	RRID: BDSC_27307
CanB2	FBgn0015614	RRID: BDSC_27270
CanB2	FBgn0015614	RRID: BDSC_38971
CAP	FBgn0033504	RRID: BDSC_30506
CAP	FBgn0033504	RRID: BDSC_36613
CAP	FBgn0033504	RRID: BDSC_36663
Capa	FBgn0039722	RRID: BDSC_28345
CapaR	FBgn0037100	RRID: BDSC_27275
Cap-D2	FBgn0039680	RRID: BDSC_31326
Cap-D2	FBgn0039680	RRID: BDSC_31478
Cap-D2	FBgn0039680	RRID: BDSC_37471
Cap-D3	FBgn0051989	RRID: BDSC_36615
Cap-D3	FBgn0051989	RRID: BDSC_61979
Caper	FBgn0031883	RRID: BDSC_44431
Caper	FBgn0031883	RRID: BDSC_55742
Cap-G	FBgn0259876	RRID: BDSC_38204
Cap-H2	FBgn0037831	RRID: BDSC_38196
caps	FBgn0023095	RRID: BDSC_28020
capt	FBgn0261458	RRID: BDSC_33010
capu	FBgn0000256	RRID: BDSC_32922
car	FBgn0000257	RRID: BDSC_34007
CARPA	FBgn0029962	RRID: BDSC_56956
CARPB	FBgn0052698	RRID: BDSC_56000
CARPB	FBgn0052698	RRID: BDSC_63656
CARPB	FBgn0052698	RRID: BDSC_67833
CASK	FBgn0013759	RRID: BDSC_27556
CASK	FBgn0013759	RRID: BDSC_32857
CASK	FBgn0013759	RRID: BDSC_35309
CASK	FBgn0013759	RRID: BDSC_51721
CASK	FBgn0013759	RRID: BDSC_57046
CASK	FBgn0013759	RRID: BDSC_76980
casp	FBgn0034068	RRID: BDSC_44027
cass	FBgn0286781	RRID: BDSC_55187
Cat	FBgn0000261	RRID: BDSC_34020
Cat	FBgn0000261	RRID: BDSC_43197
cathD	FBgn0029093	RRID: BDSC_28978
cathD	FBgn0029093	RRID: BDSC_53882
cathD	FBgn0029093	RRID: BDSC_55178
cathD	FBgn0029093	RRID: BDSC_68086
cathD	FBgn0029093	RRID: BDSC_76497
Catsup	FBgn0002022	RRID: BDSC_55396
cav	FBgn0026257	RRID: BDSC_63688
cbc	FBgn0033842	RRID: BDSC_77426
Cbl	FBgn0020224	RRID: BDSC_27500
Cbl	FBgn0020224	RRID: BDSC_60415
CBP	FBgn0026144	RRID: BDSC_31051
CBP	FBgn0026144	RRID: BDSC_51402
Cbp20	FBgn0022943	RRID: BDSC_34797
Cbp20	FBgn0022943	RRID: BDSC_42596
Cbp53E	FBgn0004580	RRID: BDSC_28302
Cbs	FBgn0031148	RRID: BDSC_36767
Cbs	FBgn0031148	RRID: BDSC_41877
CCAP-R	FBgn0039396	RRID: BDSC_31490
Ccdc56/mtTFB1	FBgn0261353	RRID: BDSC_28054
Ccdc56/mtTFB1	FBgn0261353	RRID: BDSC_58180
Ccdc58	FBgn0036909	RRID: BDSC_55231
Ccdc85	FBgn0031488	RRID: BDSC_36687
CCHa1	FBgn0038199	RRID: BDSC_57562
CCHa1-R	FBgn0050106	RRID: BDSC_27669
CCHa1-R	FBgn0050106	RRID: BDSC_51168
CCHa2	FBgn0038147	RRID: BDSC_57183
CCHa2-R	FBgn0033058	RRID: BDSC_25855
Cchl	FBgn0038925	RRID: BDSC_65123
CCKLR-17D1	FBgn0259231	RRID: BDSC_67865
CCKLR-17D1	FBgn0259231	RRID: BDSC_27494
CCKLR-17D1	FBgn0259231	RRID: BDSC_60405
CCKLR-17D3	FBgn0030954	RRID: BDSC_28333
CCKLR-17D3	FBgn0030954	RRID: BDSC_67866
Ccm3	FBgn0038331	RRID: BDSC_53283
Ccn	FBgn0052183	RRID: BDSC_41913
Ccn	FBgn0052183	RRID: BDSC_77333
Ccn	FBgn0052183	RRID: BDSC_31715
Ccp84Ac	FBgn0004781	RRID: BDSC_62436
Ccp84Ad	FBgn0004780	RRID: BDSC_62531
Ccp84Ad	FBgn0004780	RRID: BDSC_65912
Ccp84Af	FBgn0004778	RRID: BDSC_54821
Ccs	FBgn0010531	RRID: BDSC_53256
Ccs	FBgn0010531	RRID: BDSC_62919
CCT1	FBgn0003676	RRID: BDSC_32854
CCT2	FBgn0030086	RRID: BDSC_34711
CCT3	FBgn0015019	RRID: BDSC_34969
CCT4	FBgn0032444	RRID: BDSC_77358
CCT5	FBgn0010621	RRID: BDSC_57440
CCT5	FBgn0010621	RRID: BDSC_41818
CCT6	FBgn0027329	RRID: BDSC_43146
CCT7	FBgn0037632	RRID: BDSC_34931
c-cup	FBgn0031367	RRID: BDSC_61241
CCY	FBgn0267592	RRID: BDSC_61959
Ccz1	FBgn0035470	RRID: BDSC_62889
cd	FBgn0263986	RRID: BDSC_67328
CD98hc	FBgn0037533	RRID: BDSC_57746
Cda4	FBgn0052499	RRID: BDSC_58082
Cda4	FBgn0052499	RRID: BDSC_65909
Cda5	FBgn0051973	RRID: BDSC_55996
CDase	FBgn0039774	RRID: BDSC_36764
Cdc23	FBgn0032863	RRID: BDSC_31735
Cdc27	FBgn0012058	RRID: BDSC_55155
Cdc27	FBgn0012058	RRID: BDSC_31716
Cdc2rk	FBgn0013435	RRID: BDSC_35325
Cdc2rk	FBgn0013435	RRID: BDSC_42661
Cdc37	FBgn0011573	RRID: BDSC_28756
Cdc37	FBgn0011573	RRID: BDSC_34991
Cdc42	FBgn0010341	RRID: BDSC_35756
Cdc42	FBgn0010341	RRID: BDSC_37477
Cdc42	FBgn0010341	RRID: BDSC_42861
Cdc6	FBgn0035918	RRID: BDSC_55734
Cdc7	FBgn0028360	RRID: BDSC_36625
Cdc7	FBgn0028360	RRID: BDSC_55884
Cdc7	FBgn0028360	RRID: BDSC_57798
Cdep	FBgn0265082	RRID: BDSC_31168
CdGAPr	FBgn0032821	RRID: BDSC_6437
CdGAPr	FBgn0032821	RRID: BDSC_38279
cdi	FBgn0004876	RRID: BDSC_28369
cdi	FBgn0004876	RRID: BDSC_42568
cdi	FBgn0004876	RRID: BDSC_57010
cdi	FBgn0004876	RRID: BDSC_57032
cdi	FBgn0004876	RRID: BDSC_62867
cDIP	FBgn0038865	RRID: BDSC_80458
cDIP	FBgn0038865	RRID: BDSC_80459
cDIP	FBgn0038865	RRID: BDSC_80460
Cdk1	FBgn0004106	RRID: BDSC_28368
Cdk1	FBgn0004106	RRID: BDSC_35350
Cdk1	FBgn0004106	RRID: BDSC_36117
Cdk1	FBgn0004106	RRID: BDSC_40950
Cdk2	FBgn0004107	RRID: BDSC_34856
Cdk2	FBgn0004107	RRID: BDSC_35267
Cdk2	FBgn0004107	RRID: BDSC_36128
Cdk2	FBgn0004107	RRID: BDSC_36651
Cdk2	FBgn0004107	RRID: BDSC_41898
CDK2AP1	FBgn0030269	RRID: BDSC_66001
Cdk4	FBgn0016131	RRID: BDSC_27714
Cdk4	FBgn0016131	RRID: BDSC_36060
Cdk4	FBgn0016131	RRID: BDSC_57031
Cdk5	FBgn0013762	RRID: BDSC_27517
Cdk5	FBgn0013762	RRID: BDSC_35287
Cdk5alpha	FBgn0027491	RRID: BDSC_27048
Cdk5alpha	FBgn0027491	RRID: BDSC_57290
cdm	FBgn0261532	RRID: BDSC_31639
cdm	FBgn0261532	RRID: BDSC_44551
Cds	FBgn0010350	RRID: BDSC_28075
Cds	FBgn0010350	RRID: BDSC_58118
CecA1	FBgn0000276	RRID: BDSC_64855
CecA2	FBgn0000277	RRID: BDSC_65160
CecB	FBgn0000278	RRID: BDSC_61932
CecC	FBgn0000279	RRID: BDSC_50602
CecC	FBgn0000279	RRID: BDSC_64854
Ced-12	FBgn0032409	RRID: BDSC_28556
Ced-12	FBgn0032409	RRID: BDSC_36097
Ced-12	FBgn0032409	RRID: BDSC_58153
ced-6	FBgn0029092	RRID: BDSC_67941
Cen	FBgn0032876	RRID: BDSC_43139
CenB1A	FBgn0039056	RRID: BDSC_31147
CenG1A	FBgn0028509	RRID: BDSC_31228
Cep135	FBgn0036480	RRID: BDSC_65357
cep290	FBgn0035168	RRID: BDSC_61976
Cerk	FBgn0037315	RRID: BDSC_35361
Cerk	FBgn0037315	RRID: BDSC_67256
cert	FBgn0027569	RRID: BDSC_35579
cert	FBgn0027569	RRID: BDSC_60080
CG10005	FBgn0037972	RRID: BDSC_51174
CG10029	FBgn0037498	RRID: BDSC_61922
CG10038	FBgn0038013	RRID: BDSC_54039
CG10041	FBgn0038014	RRID: BDSC_57191
CG10050	FBgn0037492	RRID: BDSC_43140
CG10062	FBgn0034439	RRID: BDSC_50970
CG10068	FBgn0037473	RRID: BDSC_65038
CG10075	FBgn0035722	RRID: BDSC_64894
CG10077	FBgn0035720	RRID: BDSC_32388
CG10077	FBgn0035720	RRID: BDSC_32981
CG10082	FBgn0034644	RRID: BDSC_33717
CG10082	FBgn0034644	RRID: BDSC_35336
CG10089	FBgn0036369	RRID: BDSC_57309
CG10097	FBgn0038033	RRID: BDSC_82976
CG10103	FBgn0035715	RRID: BDSC_34979
CG10104	FBgn0033933	RRID: BDSC_61239
CG10104	FBgn0033933	RRID: BDSC_66917
CG10116	FBgn0036367	RRID: BDSC_55952
CG10126	FBgn0038088	RRID: BDSC_57780
CG10132	FBgn0032798	RRID: BDSC_31992
CG10137	FBgn0032800	RRID: BDSC_28730
CG10140	FBgn0036363	RRID: BDSC_60048
CG10151	FBgn0033960	RRID: BDSC_28304
CG10154	FBgn0036361	RRID: BDSC_55971
CG10154	FBgn0036361	RRID: BDSC_62959
CG10163	FBgn0035697	RRID: BDSC_32959
CG10164	FBgn0039088	RRID: BDSC_28377
CG10166	FBgn0032799	RRID: BDSC_50713
CG10166	FBgn0032799	RRID: BDSC_51396
CG10171	FBgn0036353	RRID: BDSC_44457
CG10177	FBgn0039083	RRID: BDSC_25945
CG10177	FBgn0039083	RRID: BDSC_55900
CG10177	FBgn0039083	RRID: BDSC_61298
CG10182	FBgn0039091	RRID: BDSC_61954
CG10184	FBgn0039094	RRID: BDSC_65079
CG10188	FBgn0032796	RRID: BDSC_33047
CG10188	FBgn0032796	RRID: BDSC_38292
CG10188	FBgn0032796	RRID: BDSC_38942
CG10188	FBgn0032796	RRID: BDSC_41578
CG10188	FBgn0032796	RRID: BDSC_41579
CG10188	FBgn0032796	RRID: BDSC_44422
CG10194	FBgn0032790	RRID: BDSC_64631
CG10205	FBgn0033970	RRID: BDSC_28640
CG10211	FBgn0032685	RRID: BDSC_63532
CG10226	FBgn0035695	RRID: BDSC_77399
CG10252	FBgn0039104	RRID: BDSC_65985
CG10254	FBgn0027512	RRID: BDSC_51687
CG10264	FBgn0038394	RRID: BDSC_57192
CG10264	FBgn0038394	RRID: BDSC_58297
CG10265	FBgn0033990	RRID: BDSC_43294
CG10268	FBgn0032811	RRID: BDSC_35795
CG10268	FBgn0032811	RRID: BDSC_50955
CG10268	FBgn0032811	RRID: BDSC_60082
CG10286	FBgn0037439	RRID: BDSC_67943
CG10301	FBgn0039106	RRID: BDSC_61278
CG10333	FBgn0032690	RRID: BDSC_34857
CG10336	FBgn0032698	RRID: BDSC_44459
CG10336	FBgn0032698	RRID: BDSC_60378
CG10338	FBgn0032700	RRID: BDSC_53913
CG10341	FBgn0032701	RRID: BDSC_41653
CG10344	FBgn0034729	RRID: BDSC_42505
CG10347	FBgn0030342	RRID: BDSC_66980
CG10352	FBgn0030348	RRID: BDSC_62852
CG10357	FBgn0035453	RRID: BDSC_65120
CG10359	FBgn0035452	RRID: BDSC_53316
CG10359	FBgn0035452	RRID: BDSC_63703
CG10361	FBgn0036208	RRID: BDSC_44512
CG10375	FBgn0039116	RRID: BDSC_67938
CG10376	FBgn0032702	RRID: BDSC_41907
CG10376	FBgn0032702	RRID: BDSC_57036
CG10383	FBgn0032699	RRID: BDSC_64634
CG10395	FBgn0033019	RRID: BDSC_43261
CG10405	FBgn0038431	RRID: BDSC_64499
CG10407	FBgn0038395	RRID: BDSC_42636
CG10413	FBgn0032689	RRID: BDSC_38364
CG10413	FBgn0032689	RRID: BDSC_58307
CG10417	FBgn0033021	RRID: BDSC_39051
CG10418	FBgn0036277	RRID: BDSC_30490
CG10418	FBgn0036277	RRID: BDSC_44458
CG10418	FBgn0036277	RRID: BDSC_55746
CG10425	FBgn0039304	RRID: BDSC_64494
CG10433	FBgn0034638	RRID: BDSC_56993
CG10444	FBgn0034494	RRID: BDSC_66323
CG10463	FBgn0032819	RRID: BDSC_62522
CG10465	FBgn0033017	RRID: BDSC_26002
CG10465	FBgn0033017	RRID: BDSC_57172
CG10465	FBgn0033017	RRID: BDSC_62529
CG10466	FBgn0032822	RRID: BDSC_55263
CG10467	FBgn0035679	RRID: BDSC_62208
CG10469	FBgn0035678	RRID: BDSC_55291
CG10470	FBgn0032746	RRID: BDSC_42896
CG10470	FBgn0032746	RRID: BDSC_55909
CG10472	FBgn0035670	RRID: BDSC_43548
CG10472	FBgn0035670	RRID: BDSC_55290
CG10474	FBgn0034427	RRID: BDSC_51444
CG10477	FBgn0035661	RRID: BDSC_51697
CG10483	FBgn0035649	RRID: BDSC_34551
CG10495	FBgn0032750	RRID: BDSC_43255
CG10505	FBgn0034612	RRID: BDSC_38317
CG10555	FBgn0030034	RRID: BDSC_50606
CG10559	FBgn0039323	RRID: BDSC_50975
CG10581	FBgn0037046	RRID: BDSC_67254
CG10587	FBgn0037039	RRID: BDSC_53359
CG10588	FBgn0037037	RRID: BDSC_52977
CG10591	FBgn0035621	RRID: BDSC_50722
CG10598	FBgn0003057	RRID: BDSC_44063
CG10598	FBgn0003057	RRID: BDSC_52948
CG10600	FBgn0032717	RRID: BDSC_67880
CG10600	FBgn0032717	RRID: BDSC_80454
CG10602	FBgn0032721	RRID: BDSC_35482
CG10602	FBgn0032721	RRID: BDSC_64633
CG10616	FBgn0036286	RRID: BDSC_44474
CG10621	FBgn0032726	RRID: BDSC_42011
CG10623	FBgn0032727	RRID: BDSC_43986
CG10628	FBgn0032818	RRID: BDSC_58227
CG10651	FBgn0032853	RRID: BDSC_42885
CG10651	FBgn0032853	RRID: BDSC_66918
CG10660	FBgn0036288	RRID: BDSC_82964
CG10663	FBgn0036287	RRID: BDSC_55737
CG10672	FBgn0035588	RRID: BDSC_32958
CG10681	FBgn0036291	RRID: BDSC_44558
CG10694	FBgn0039147	RRID: BDSC_51434
CG10702	FBgn0032752	RRID: BDSC_35289
CG10702	FBgn0032752	RRID: BDSC_42663
CG10710	FBgn0036377	RRID: BDSC_62284
CG10725	FBgn0036362	RRID: BDSC_66312
CG10730	FBgn0032843	RRID: BDSC_56028
CG10738	FBgn0036368	RRID: BDSC_38346
CG10738	FBgn0036368	RRID: BDSC_55896
CG10738	FBgn0036368	RRID: BDSC_57318
CG10738	FBgn0036368	RRID: BDSC_60439
CG10747	FBgn0032845	RRID: BDSC_64629
CG10748	FBgn0036327	RRID: BDSC_62228
CG10749	FBgn0036328	RRID: BDSC_62229
CG10750	FBgn0032769	RRID: BDSC_62290
CG10752	FBgn0036325	RRID: BDSC_57168
CG10752	FBgn0036325	RRID: BDSC_63619
CG10764	FBgn0034221	RRID: BDSC_41628
CG10795	FBgn0034626	RRID: BDSC_63526
CG10801	FBgn0029660	RRID: BDSC_65917
CG10801	FBgn0029660	RRID: BDSC_65955
CG10803	FBgn0029666	RRID: BDSC_57504
CG10804	FBgn0029663	RRID: BDSC_29599
CG10814	FBgn0033830	RRID: BDSC_28557
CG10822	FBgn0034478	RRID: BDSC_64954
CG10834	FBgn0032972	RRID: BDSC_65153
CG10853	FBgn0035478	RRID: BDSC_62464
CG10863	FBgn0027552	RRID: BDSC_34878
CG10864	FBgn0038621	RRID: BDSC_25878
CG10877	FBgn0038804	RRID: BDSC_55160
CG1090	FBgn0037238	RRID: BDSC_25806
CG10904	FBgn0034945	RRID: BDSC_58154
CG10907	FBgn0036207	RRID: BDSC_55204
CG10909	FBgn0038090	RRID: BDSC_62465
CG10911	FBgn0034295	RRID: BDSC_64624
CG10916	FBgn0034312	RRID: BDSC_36611
CG10916	FBgn0034312	RRID: BDSC_37485
CG10918	FBgn0031178	RRID: BDSC_62451
CG1092	FBgn0037228	RRID: BDSC_51912
CG1092	FBgn0037228	RRID: BDSC_53381
CG10920	FBgn0029963	RRID: BDSC_39068
CG10920	FBgn0029963	RRID: BDSC_44650
CG10927	FBgn0034360	RRID: BDSC_54049
CG10927	FBgn0034360	RRID: BDSC_54050
CG10932	FBgn0029969	RRID: BDSC_51785
CG10939	FBgn0010620	RRID: BDSC_65156
CG10948	FBgn0036317	RRID: BDSC_55280
CG10958	FBgn0030004	RRID: BDSC_64864
CG10960	FBgn0036316	RRID: BDSC_34598
CG10960	FBgn0036316	RRID: BDSC_51744
CG10996	FBgn0030525	RRID: BDSC_62209
CG11029	FBgn0031735	RRID: BDSC_67001
CG11030	FBgn0031736	RRID: BDSC_57711
CG11044	FBgn0034484	RRID: BDSC_31364
CG1105	FBgn0037465	RRID: BDSC_31084
CG1105	FBgn0037465	RRID: BDSC_31224
CG11050	FBgn0031836	RRID: BDSC_43214
CG11050	FBgn0031836	RRID: BDSC_52970
CG11050	FBgn0031836	RRID: BDSC_62886
CG11052	FBgn0040524	RRID: BDSC_60413
CG11052	FBgn0040524	RRID: BDSC_65923
CG11069	FBgn0039244	RRID: BDSC_77158
CG11089	FBgn0039241	RRID: BDSC_53332
CG11095	FBgn0030528	RRID: BDSC_67793
CG11123	FBgn0033169	RRID: BDSC_36843
CG11125	FBgn0033174	RRID: BDSC_35616
CG11125	FBgn0033174	RRID: BDSC_58164
CG11134	FBgn0030518	RRID: BDSC_28637
CG11137	FBgn0037199	RRID: BDSC_80406
CG11141	FBgn0033177	RRID: BDSC_64651
CG11147	FBgn0031734	RRID: BDSC_57741
CG11149	FBgn0031732	RRID: BDSC_67002
CG11151	FBgn0030519	RRID: BDSC_51413
CG11155	FBgn0039927	RRID: BDSC_31991
CG11159	FBgn0034539	RRID: BDSC_65983
CG11164	FBgn0030507	RRID: BDSC_50512
CG11180	FBgn0034528	RRID: BDSC_28629
CG11192	FBgn0034507	RRID: BDSC_52893
CG11236	FBgn0031860	RRID: BDSC_57486
CG1124	FBgn0037290	RRID: BDSC_57190
CG11241	FBgn0037186	RRID: BDSC_58188
CG11249	FBgn0037115	RRID: BDSC_57240
CG11251	FBgn0036346	RRID: BDSC_65358
CG11262	FBgn0036329	RRID: BDSC_67377
CG11267	FBgn0036334	RRID: BDSC_43162
CG11267	FBgn0036334	RRID: BDSC_57439
CG11275	FBgn0034706	RRID: BDSC_65916
CG11279	FBgn0036342	RRID: BDSC_61956
CG11286	FBgn0037516	RRID: BDSC_40919
CG1129	FBgn0037279	RRID: BDSC_28615
CG1129	FBgn0037279	RRID: BDSC_62287
CG11291	FBgn0034713	RRID: BDSC_64543
CG11298	FBgn0034721	RRID: BDSC_61814
CG11313	FBgn0039798	RRID: BDSC_55197
CG11318	FBgn0039818	RRID: BDSC_51792
CG11319	FBgn0031835	RRID: BDSC_66997
CG11327	FBgn0031849	RRID: BDSC_63550
CG11345	FBgn0035546	RRID: BDSC_61820
CG11360	FBgn0039920	RRID: BDSC_62158
CG11360	FBgn0039920	RRID: BDSC_67933
CG1137	FBgn0037454	RRID: BDSC_65247
CG11373	FBgn0040679	RRID: BDSC_58294
CG11374	FBgn0031214	RRID: BDSC_61863
CG11377	FBgn0031217	RRID: BDSC_51741
CG11377	FBgn0031217	RRID: BDSC_67323
CG11378	FBgn0040364	RRID: BDSC_36892
CG1138	FBgn0037456	RRID: BDSC_58242
CG11380	FBgn0040359	RRID: BDSC_42477
CG11391	FBgn0038732	RRID: BDSC_55266
CG11391	FBgn0038732	RRID: BDSC_56947
CG11400	FBgn0034198	RRID: BDSC_77402
CG11403	FBgn0026876	RRID: BDSC_51800
CG11406	FBgn0034990	RRID: BDSC_50554
CG11406	FBgn0034990	RRID: BDSC_61185
CG11409	FBgn0024366	RRID: BDSC_61223
CG1142	FBgn0037504	RRID: BDSC_62459
CG11425	FBgn0037167	RRID: BDSC_57234
CG11426	FBgn0037166	RRID: BDSC_43281
CG11426	FBgn0037166	RRID: BDSC_68088
CG11426	FBgn0037166	RRID: BDSC_53879
CG11437	FBgn0037165	RRID: BDSC_31721
CG11438	FBgn0037164	RRID: BDSC_57523
CG11444	FBgn0029715	RRID: BDSC_77454
CG11447	FBgn0038737	RRID: BDSC_43207
CG11453	FBgn0038734	RRID: BDSC_55267
CG11453	FBgn0038734	RRID: BDSC_64522
CG11459	FBgn0037396	RRID: BDSC_64656
CG11475	FBgn0034687	RRID: BDSC_58133
CG11486	FBgn0035397	RRID: BDSC_42492
CG11486	FBgn0035397	RRID: BDSC_57037
CG11523	FBgn0037156	RRID: BDSC_67942
CG11529	FBgn0036264	RRID: BDSC_51469
CG11537	FBgn0035400	RRID: BDSC_43180
CG11550	FBgn0039864	RRID: BDSC_29609
CG11550	FBgn0039864	RRID: BDSC_62481
CG11570	FBgn0036230	RRID: BDSC_65014
CG11581	FBgn0030540	RRID: BDSC_66972
CG11585	FBgn0030543	RRID: BDSC_33337
CG11593	FBgn0035488	RRID: BDSC_32924
CG11597	FBgn0036212	RRID: BDSC_43175
CG11597	FBgn0036212	RRID: BDSC_57047
CG11597	FBgn0036212	RRID: BDSC_61988
CG11598	FBgn0038067	RRID: BDSC_51000
CG11598	FBgn0038067	RRID: BDSC_64969
CG11600	FBgn0038068	RRID: BDSC_66927
CG11601	FBgn0031244	RRID: BDSC_80396
CG11608	FBgn0038069	RRID: BDSC_65106
CG11619	FBgn0036836	RRID: BDSC_65366
CG11626	FBgn0038705	RRID: BDSC_63680
CG11630	FBgn0032964	RRID: BDSC_44566
CG11638	FBgn0040351	RRID: BDSC_65246
CG11658	FBgn0036196	RRID: BDSC_31373
CG11658	FBgn0036196	RRID: BDSC_43298
CG11659	FBgn0038731	RRID: BDSC_55268
CG11664	FBgn0040341	RRID: BDSC_65089
CG11668	FBgn0038113	RRID: BDSC_55733
CG11672	FBgn0037563	RRID: BDSC_42913
CG11674	FBgn0030551	RRID: BDSC_51740
CG11674	FBgn0030551	RRID: BDSC_56914
CG11679	FBgn0030678	RRID: BDSC_64576
CG11700	FBgn0029856	RRID: BDSC_32933
CG11737	FBgn0037592	RRID: BDSC_64675
CG11777	FBgn0033527	RRID: BDSC_64615
CG11779	FBgn0038683	RRID: BDSC_43155
CG11788	FBgn0034495	RRID: BDSC_54043
CG11791	FBgn0039266	RRID: BDSC_63581
CG11807	FBgn0033996	RRID: BDSC_53253
CG11811	FBgn0036099	RRID: BDSC_35268
CG11811	FBgn0036099	RRID: BDSC_65108
CG11815	FBgn0035299	RRID: BDSC_61251
CG11825	FBgn0033519	RRID: BDSC_58199
CG11951	FBgn0039656	RRID: BDSC_51735
CG12084	FBgn0043458	RRID: BDSC_34553
CG12241	FBgn0038304	RRID: BDSC_33729
CG12259	FBgn0039557	RRID: BDSC_62356
CG12693	FBgn0029705	RRID: BDSC_63561
CG12913	FBgn0033500	RRID: BDSC_77414
CG13312	FBgn0035931	RRID: BDSC_55949
CG13312	FBgn0035931	RRID: BDSC_61319
CG13366	FBgn0025633	RRID: BDSC_34656
CG1358	FBgn0033196	RRID: BDSC_64848
CG13646	FBgn0039255	RRID: BDSC_53701
CG13716	FBgn0035563	RRID: BDSC_42895
CG13739	FBgn0033403	RRID: BDSC_44030
CG13830	FBgn0039054	RRID: BDSC_38235
CG13830	FBgn0039054	RRID: BDSC_44530
CG13928	FBgn0035246	RRID: BDSC_28646
CG14147	FBgn0036112	RRID: BDSC_54046
CG14186	FBgn0036935	RRID: BDSC_29420
CG14229	FBgn0031059	RRID: BDSC_60447
CG14247	FBgn0039454	RRID: BDSC_67326
CG14259	FBgn0039483	RRID: BDSC_57196
CG14419	FBgn0029639	RRID: BDSC_28647
CG14420	FBgn0029643	RRID: BDSC_61940
CG14431	FBgn0029922	RRID: BDSC_62538
CG14459	FBgn0037171	RRID: BDSC_61358
CG14512	FBgn0039639	RRID: BDSC_67799
CG14563	FBgn0037139	RRID: BDSC_33045
CG14563	FBgn0037139	RRID: BDSC_60395
CG14669	FBgn0037326	RRID: BDSC_36750
CG14812	FBgn0026090	RRID: BDSC_67590
CG14812	FBgn0026090	RRID: BDSC_76061
CG14855	FBgn0038260	RRID: BDSC_61926
CG14894	FBgn0038428	RRID: BDSC_42763
CG14894	FBgn0038428	RRID: BDSC_53005
CG14915	FBgn0032335	RRID: BDSC_61905
CG14965	FBgn0035414	RRID: BDSC_50592
CG14965	FBgn0035414	RRID: BDSC_56871
CG15040	FBgn0030940	RRID: BDSC_66910
CG15040	FBgn0030940	RRID: BDSC_66937
CG15040	FBgn0030940	RRID: BDSC_76075
CG15082	FBgn0034397	RRID: BDSC_63667
CG15097	FBgn0034396	RRID: BDSC_31159
CG15097	FBgn0034396	RRID: BDSC_38538
CG15136	FBgn0032625	RRID: BDSC_60897
CG15362	FBgn0031378	RRID: BDSC_53919
CG15408	FBgn0031523	RRID: BDSC_58239
CG15628	FBgn0031632	RRID: BDSC_34555
CG15651	FBgn0034567	RRID: BDSC_29616
CG15651	FBgn0034567	RRID: BDSC_51889
CG1632	FBgn0030027	RRID: BDSC_53368
CG16727	FBgn0038719	RRID: BDSC_57434
CG16749	FBgn0037678	RRID: BDSC_50669
CG1677	FBgn0029941	RRID: BDSC_55355
CG17233	FBgn0036958	RRID: BDSC_60467
CG17364	FBgn0036391	RRID: BDSC_58319
CG17575	FBgn0250842	RRID: BDSC_55958
CG17575	FBgn0250842	RRID: BDSC_62888
CG17672	FBgn0083978	RRID: BDSC_80378
CG17691	FBgn0039993	RRID: BDSC_60133
CG17691	FBgn0039993	RRID: BDSC_68099
CG17739	FBgn0033710	RRID: BDSC_28770
CG17746	FBgn0035425	RRID: BDSC_33347
CG18130	FBgn0030359	RRID: BDSC_66979
CG18180	FBgn0036024	RRID: BDSC_55680
CG18284	FBgn0043825	RRID: BDSC_57200
CG1902	FBgn0033434	RRID: BDSC_63697
CG1968	FBgn0033401	RRID: BDSC_64645
CG2021	FBgn0035271	RRID: BDSC_64895
CG2021	FBgn0035271	RRID: BDSC_54007
CG2021	FBgn0035271	RRID: BDSC_28579
CG2023	FBgn0037383	RRID: BDSC_34693
CG2063	FBgn0033400	RRID: BDSC_55173
CG2200	FBgn0030447	RRID: BDSC_66977
CG2233	FBgn0029990	RRID: BDSC_65928
CG2685	FBgn0024998	RRID: BDSC_51750
CG2685	FBgn0024998	RRID: BDSC_55251
CG2846	FBgn0014930	RRID: BDSC_36057
CG2852	FBgn0034753	RRID: BDSC_55196
CG2861	FBgn0029728	RRID: BDSC_50931
CG2901	FBgn0029679	RRID: BDSC_61245
CG2901	FBgn0029679	RRID: BDSC_77378
CG2964	FBgn0031462	RRID: BDSC_57226
CG2975	FBgn0031468	RRID: BDSC_43290
CG30089	FBgn0050089	RRID: BDSC_28321
CG30382	FBgn0050382	RRID: BDSC_43202
CG30382	FBgn0050382	RRID: BDSC_27557
CG30427	FBgn0043792	RRID: BDSC_58271
CG30456	FBgn0050456	RRID: BDSC_34380
CG30497	FBgn0050497	RRID: BDSC_36594
CG3097	FBgn0029804	RRID: BDSC_65948
CG31091	FBgn0051091	RRID: BDSC_64669
CG31205	FBgn0051205	RRID: BDSC_56868
CG31221	FBgn0051221	RRID: BDSC_41953
CG31445	FBgn0051445	RRID: BDSC_42660
CG31522	FBgn0051522	RRID: BDSC_38952
CG31619	FBgn0051619	RRID: BDSC_55296
CG31663	FBgn0051663	RRID: BDSC_65076
CG31676	FBgn0051676	RRID: BDSC_35727
CG31690	FBgn0051690	RRID: BDSC_44525
CG31705	FBgn0028490	RRID: BDSC_31739
CG31775	FBgn0028537	RRID: BDSC_62832
CG31814	FBgn0051814	RRID: BDSC_31740
CG31849	FBgn0051849	RRID: BDSC_44020
CG32069	FBgn0052069	RRID: BDSC_76112
CG32069	FBgn0052069	RRID: BDSC_77269
CG32148	FBgn0047338	RRID: BDSC_58349
CG32204	FBgn0052204	RRID: BDSC_28308
CG32295	FBgn0260480	RRID: BDSC_28956
CG32364	FBgn0052364	RRID: BDSC_36752
CG32432	FBgn0052432	RRID: BDSC_29621
CG32444	FBgn0043783	RRID: BDSC_53929
CG32445	FBgn0052445	RRID: BDSC_62210
CG32457	FBgn0052457	RRID: BDSC_61247
CG32523	FBgn0052523	RRID: BDSC_55607
CG3253	FBgn0041706	RRID: BDSC_33351
CG32572	FBgn0052572	RRID: BDSC_62423
CG32679	FBgn0052679	RRID: BDSC_56919
CG32758	FBgn0052758	RRID: BDSC_38225
CG3295	FBgn0034573	RRID: BDSC_61896
CG33110	FBgn0053110	RRID: BDSC_44519
CG33235	FBgn0030307	RRID: BDSC_77456
CG33272	FBgn0053272	RRID: BDSC_60503
CG33272	FBgn0053272	RRID: BDSC_60411
CG33303	FBgn0053303	RRID: BDSC_64909
CG33306	FBgn0053306	RRID: BDSC_60880
CG33467	FBgn0053467	RRID: BDSC_55905
CG33467	FBgn0053467	RRID: BDSC_61900
CG33523	FBgn0053523	RRID: BDSC_25838
CG3355	FBgn0031619	RRID: BDSC_52897
CG33965	FBgn0053965	RRID: BDSC_61198
CG33977	FBgn0053977	RRID: BDSC_76483
CG34116	FBgn0083952	RRID: BDSC_51398
CG34198	FBgn0085227	RRID: BDSC_63543
CG34214	FBgn0085243	RRID: BDSC_55215
CG34347	FBgn0085376	RRID: BDSC_65024
CG34354	FBgn0085383	RRID: BDSC_33674
CG34354	FBgn0085383	RRID: BDSC_27301
CG34409	FBgn0085438	RRID: BDSC_67374
CG34450	FBgn0085479	RRID: BDSC_62937
CG3632	FBgn0030735	RRID: BDSC_38341
CG3690	FBgn0040350	RRID: BDSC_27688
CG3792	FBgn0031662	RRID: BDSC_61192
CG3814	FBgn0025692	RRID: BDSC_33354
CG3814	FBgn0025692	RRID: BDSC_42852
CG3961	FBgn0036821	RRID: BDSC_57568
CG3999	FBgn0037801	RRID: BDSC_57487
CG4078	FBgn0029798	RRID: BDSC_32973
CG4210	FBgn0038302	RRID: BDSC_50615
CG42233	FBgn0250755	RRID: BDSC_34986
CG42235	FBgn0250757	RRID: BDSC_50724
CG42237	FBgn0250862	RRID: BDSC_25877
CG42237	FBgn0250862	RRID: BDSC_67870
CG42238	FBgn0250867	RRID: BDSC_51023
CG42240	FBgn0250869	RRID: BDSC_61906
CG42249	FBgn0259101	RRID: BDSC_38955
CG42264	FBgn0259149	RRID: BDSC_65957
CG42271	FBgn0259166	RRID: BDSC_29411
CG42272	FBgn0259167	RRID: BDSC_63602
CG42296	FBgn0259192	RRID: BDSC_44028
CG42323	FBgn0259223	RRID: BDSC_61874
CG42327	FBgn0259227	RRID: BDSC_33356
CG42327	FBgn0259227	RRID: BDSC_52997
CG42339	FBgn0259241	RRID: BDSC_67273
CG42340	FBgn0259242	RRID: BDSC_27257
CG42342	FBgn0259244	RRID: BDSC_28648
CG42346	FBgn0259677	RRID: BDSC_28958
CG42346	FBgn0259677	RRID: BDSC_51719
CG42355	FBgn0259701	RRID: BDSC_28937
CG42360	FBgn0259742	RRID: BDSC_60444
CG42366	FBgn0259712	RRID: BDSC_27294
CG42366	FBgn0259712	RRID: BDSC_35451
CG42366	FBgn0259712	RRID: BDSC_36112
CG42369	FBgn0259715	RRID: BDSC_61985
CG4238	FBgn0031384	RRID: BDSC_36086
CG42389	FBgn0259735	RRID: BDSC_67773
CG4239	FBgn0030745	RRID: BDSC_61918
CG42445	FBgn0259916	RRID: BDSC_42760
CG42450	FBgn0259927	RRID: BDSC_66322
CG42458	FBgn0259935	RRID: BDSC_42506
CG42494	FBgn0260026	RRID: BDSC_58285
CG42494	FBgn0260026	RRID: BDSC_65105
CG42495	FBgn0260027	RRID: BDSC_62437
CG42525	FBgn0260430	RRID: BDSC_67375
CG42534	FBgn0260487	RRID: BDSC_31508
CG42534	FBgn0260487	RRID: BDSC_31509
CG42540	FBgn0260657	RRID: BDSC_65975
CG42541	FBgn0260658	RRID: BDSC_58345
CG42542	FBgn0260659	RRID: BDSC_35736
CG42554	FBgn0260756	RRID: BDSC_77451
CG42564	FBgn0260766	RRID: BDSC_65910
CG42588	FBgn0260965	RRID: BDSC_58079
CG42588	FBgn0260965	RRID: BDSC_63698
CG4259	FBgn0031389	RRID: BDSC_61825
CG42594	FBgn0260971	RRID: BDSC_25888
CG42594	FBgn0260971	RRID: BDSC_29593
CG42594	FBgn0260971	RRID: BDSC_35006
CG4266	FBgn0034598	RRID: BDSC_55354
CG42663	FBgn0261545	RRID: BDSC_54808
CG42668	FBgn0261550	RRID: BDSC_34743
CG42668	FBgn0261550	RRID: BDSC_58300
CG4267	FBgn0264979	RRID: BDSC_32332
CG4267	FBgn0264979	RRID: BDSC_56900
CG42671	FBgn0261553	RRID: BDSC_36844
CG42672	FBgn0261554	RRID: BDSC_31737
CG42673	FBgn0261555	RRID: BDSC_36629
CG42674	FBgn0261556	RRID: BDSC_31166
CG42674	FBgn0261556	RRID: BDSC_34943
CG4281	FBgn0025626	RRID: BDSC_35685
CG4281	FBgn0025626	RRID: BDSC_41890
CG42815	FBgn0261997	RRID: BDSC_67958
CG42816	FBgn0261998	RRID: BDSC_64883
CG43313	FBgn0263005	RRID: BDSC_53990
CG43324	FBgn0263029	RRID: BDSC_65973
CG43340	FBgn0263077	RRID: BDSC_33349
CG43340	FBgn0263077	RRID: BDSC_41926
CG4341	FBgn0028481	RRID: BDSC_44509
CG43658	FBgn0263706	RRID: BDSC_32341
CG43658	FBgn0263706	RRID: BDSC_28754
CG43693	FBgn0263776	RRID: BDSC_60341
CG43693	FBgn0263776	RRID: BDSC_35696
CG43693	FBgn0263776	RRID: BDSC_41873
CG43729	FBgn0263980	RRID: BDSC_52999
CG43795	FBgn0264339	RRID: BDSC_51472
CG43980	FBgn0264711	RRID: BDSC_57167
CG44253	FBgn0050194	RRID: BDSC_44658
CG44422	FBgn0261569	RRID: BDSC_26020
CG45002	FBgn0266354	RRID: BDSC_67331
CG4502	FBgn0031896	RRID: BDSC_35489
CG45067	FBgn0266437	RRID: BDSC_60346
CG45105	FBgn0085304	RRID: BDSC_63640
CG45263	FBgn0266801	RRID: BDSC_62468
CG4538	FBgn0038745	RRID: BDSC_52989
CG4538	FBgn0038745	RRID: BDSC_57577
CG4546	FBgn0038373	RRID: BDSC_55977
CG4546	FBgn0038373	RRID: BDSC_67835
CG4554	FBgn0034734	RRID: BDSC_53270
CG4558	FBgn0029914	RRID: BDSC_58225
CG4562	FBgn0038740	RRID: BDSC_32842
CG4563	FBgn0035006	RRID: BDSC_63616
CG4565	FBgn0037841	RRID: BDSC_31631
CG4565	FBgn0037841	RRID: BDSC_32893
CG4586	FBgn0029924	RRID: BDSC_58081
CG4587	FBgn0028863	RRID: BDSC_25893
CG4594	FBgn0032161	RRID: BDSC_67026
CG4596	FBgn0037849	RRID: BDSC_28617
CG4597	FBgn0035594	RRID: BDSC_58055
CG4598	FBgn0032160	RRID: BDSC_61983
CG4603	FBgn0035593	RRID: BDSC_65238
CG4610	FBgn0034735	RRID: BDSC_67425
CG4612	FBgn0035016	RRID: BDSC_60473
CG4615	FBgn0029935	RRID: BDSC_63617
CG4619	FBgn0032166	RRID: BDSC_61883
CG4630	FBgn0033809	RRID: BDSC_61249
CG4631	FBgn0032590	RRID: BDSC_61190
CG4646	FBgn0033810	RRID: BDSC_63646
CG4650	FBgn0032549	RRID: BDSC_56874
CG4653	FBgn0030776	RRID: BDSC_42012
CG4660	FBgn0029839	RRID: BDSC_66915
CG4660	FBgn0029839	RRID: BDSC_66936
CG4661	FBgn0030429	RRID: BDSC_79379
CG4666	FBgn0029838	RRID: BDSC_55939
CG4678	FBgn0030778	RRID: BDSC_44491
CG4681	FBgn0069913	RRID: BDSC_25873
CG4701	FBgn0028868	RRID: BDSC_65112
CG4709	FBgn0032169	RRID: BDSC_67217
CG4743	FBgn0039357	RRID: BDSC_56025
CG4752	FBgn0034733	RRID: BDSC_57829
CG4752	FBgn0034733	RRID: BDSC_58337
CG4766	FBgn0027546	RRID: BDSC_50605
CG4788	FBgn0032354	RRID: BDSC_58215
CG4793	FBgn0028514	RRID: BDSC_55621
CG4806	FBgn0260456	RRID: BDSC_60027
CG4813	FBgn0039013	RRID: BDSC_61303
CG4815	FBgn0039568	RRID: BDSC_41919
CG4815	FBgn0039568	RRID: BDSC_43978
CG4822	FBgn0031220	RRID: BDSC_25894
CG4822	FBgn0031220	RRID: BDSC_62475
CG4825	FBgn0037010	RRID: BDSC_67761
CG4829	FBgn0030796	RRID: BDSC_61977
CG4830	FBgn0037996	RRID: BDSC_57155
CG4830	FBgn0037996	RRID: BDSC_62912
CG4830	FBgn0037996	RRID: BDSC_64520
CG4835	FBgn0035607	RRID: BDSC_60046
CG4839	FBgn0032187	RRID: BDSC_27046
CG4839	FBgn0032187	RRID: BDSC_55891
CG4839	FBgn0032187	RRID: BDSC_58263
CG4847	FBgn0034229	RRID: BDSC_42655
CG4849	FBgn0039566	RRID: BDSC_40828
CG4849	FBgn0039566	RRID: BDSC_55701
CG4853	FBgn0034230	RRID: BDSC_31123
CG4860	FBgn0037999	RRID: BDSC_67769
CG4872	FBgn0030799	RRID: BDSC_28738
CG4872	FBgn0030799	RRID: BDSC_64486
CG4880	FBgn0030803	RRID: BDSC_64992
CG5004	FBgn0260748	RRID: BDSC_62296
CG5023	FBgn0038774	RRID: BDSC_64017
CG5038	FBgn0038324	RRID: BDSC_67818
CG5079	FBgn0039346	RRID: BDSC_62494
CG5084	FBgn0034288	RRID: BDSC_62979
CG5144	FBgn0035957	RRID: BDSC_32393
CG5144	FBgn0035957	RRID: BDSC_35192
CG5149	FBgn0031904	RRID: BDSC_35687
CG5149	FBgn0031904	RRID: BDSC_36807
CG5151	FBgn0036576	RRID: BDSC_57865
CG5174	FBgn0034345	RRID: BDSC_32881
CG5174	FBgn0034345	RRID: BDSC_32987
CG5189	FBgn0050120	RRID: BDSC_38308
CG5189	FBgn0050120	RRID: BDSC_51884
CG5189	FBgn0034350	RRID: BDSC_67599
CG5189	FBgn0034350	RRID: BDSC_77030
CG5235	FBgn0036565	RRID: BDSC_27694
CG5235	FBgn0036565	RRID: BDSC_41659
CG5235	FBgn0036565	RRID: BDSC_66964
CG5246	FBgn0038484	RRID: BDSC_55410
CG5250	FBgn0038691	RRID: BDSC_57432
CG5254	FBgn0040383	RRID: BDSC_50623
CG5254	FBgn0040383	RRID: BDSC_52990
CG5255	FBgn0038485	RRID: BDSC_52874
CG5255	FBgn0038485	RRID: BDSC_61948
CG5262	FBgn0036988	RRID: BDSC_51755
CG5265	FBgn0038486	RRID: BDSC_62174
CG5267	FBgn0034154	RRID: BDSC_56991
CG5276	FBgn0037900	RRID: BDSC_52918
CG5280	FBgn0035952	RRID: BDSC_58159
CG5282	FBgn0036986	RRID: BDSC_58122
CG5287	FBgn0032477	RRID: BDSC_51869
CG5287	FBgn0032477	RRID: BDSC_53264
CG5290	FBgn0036772	RRID: BDSC_43254
CG5290	FBgn0036772	RRID: BDSC_50949
CG5292	FBgn0038491	RRID: BDSC_32499
CG5292	FBgn0038491	RRID: BDSC_32500
CG5292	FBgn0038491	RRID: BDSC_54052
CG5316	FBgn0038704	RRID: BDSC_31103
CG5316	FBgn0038704	RRID: BDSC_31211
CG5316	FBgn0038704	RRID: BDSC_56877
CG5321	FBgn0030575	RRID: BDSC_57482
CG5326	FBgn0038983	RRID: BDSC_44659
CG5326	FBgn0038983	RRID: BDSC_58329
CG5348	FBgn0034156	RRID: BDSC_61291
CG5376	FBgn0038977	RRID: BDSC_60440
CG5377	FBgn0038974	RRID: BDSC_53977
CG5381	FBgn0032218	RRID: BDSC_54847
CG5390	FBgn0032213	RRID: BDSC_52875
CG5432	FBgn0039425	RRID: BDSC_44062
CG5466	FBgn0038815	RRID: BDSC_35758
CG5521	FBgn0039466	RRID: BDSC_61853
CG5653	FBgn0035943	RRID: BDSC_62387
CG5731	FBgn0032192	RRID: BDSC_67025
CG5791	FBgn0040582	RRID: BDSC_44121
CG5844	FBgn0038049	RRID: BDSC_35776
CG5844	FBgn0038049	RRID: BDSC_31747
CG5937	FBgn0029834	RRID: BDSC_65959
CG5945	FBgn0032494	RRID: BDSC_65914
CG6015	FBgn0038927	RRID: BDSC_34565
CG6048	FBgn0029827	RRID: BDSC_64044
CG6074	FBgn0039486	RRID: BDSC_61929
CG6074	FBgn0039486	RRID: BDSC_64979
CG6118	FBgn0038339	RRID: BDSC_62843
CG6329	FBgn0033872	RRID: BDSC_28297
CG6432	FBgn0039184	RRID: BDSC_58155
CG6432	FBgn0039184	RRID: BDSC_44575
CG6512	FBgn0036702	RRID: BDSC_34343
CG6512	FBgn0036702	RRID: BDSC_50524
CG6512	FBgn0036702	RRID: BDSC_76460
CG6523	FBgn0032509	RRID: BDSC_63565
CG6614	FBgn0032369	RRID: BDSC_60438
CG6659	FBgn0030946	RRID: BDSC_55238
CG6661	FBgn0036403	RRID: BDSC_30500
CG6707	FBgn0036058	RRID: BDSC_28316
CG6766	FBgn0032398	RRID: BDSC_42924
CG6766	FBgn0032398	RRID: BDSC_55745
CG6767	FBgn0036030	RRID: BDSC_60086
CG6767	FBgn0036030	RRID: BDSC_35619
CG7009	FBgn0038861	RRID: BDSC_62499
CG7017	FBgn0036951	RRID: BDSC_60052
CG7079	FBgn0038849	RRID: BDSC_61174
CG7094	FBgn0032650	RRID: BDSC_42653
CG7227	FBgn0031970	RRID: BDSC_50613
CG7289	FBgn0031379	RRID: BDSC_60460
CG7298	FBgn0036948	RRID: BDSC_60051
CG7458	FBgn0037144	RRID: BDSC_35237
CG7461	FBgn0034432	RRID: BDSC_55347
CG7461	FBgn0034432	RRID: BDSC_76552
CG7483	FBgn0037573	RRID: BDSC_32444
CG7483	FBgn0037573	RRID: BDSC_32907
CG7483	FBgn0037573	RRID: BDSC_38202
CG7692	FBgn0036714	RRID: BDSC_32338
CG7730	FBgn0036689	RRID: BDSC_36851
CG7840	FBgn0032014	RRID: BDSC_32379
CG7840	FBgn0032014	RRID: BDSC_34954
CG7840	FBgn0032014	RRID: BDSC_44440
CG7946	FBgn0039743	RRID: BDSC_55274
CG7970	FBgn0035252	RRID: BDSC_65237
CG7974	FBgn0035254	RRID: BDSC_50596
CG7991	FBgn0035260	RRID: BDSC_v
CG8086	FBgn0032010	RRID: BDSC_63538
CG8086	FBgn0032010	RRID: BDSC_65989
CG8223	FBgn0037624	RRID: BDSC_35719
CG8223	FBgn0037624	RRID: BDSC_41874
CG8412	FBgn0037743	RRID: BDSC_34680
CG8435	FBgn0034084	RRID: BDSC_41580
CG8435	FBgn0034084	RRID: BDSC_80381
CG8668	FBgn0031988	RRID: BDSC_41817
CG8673	FBgn0031986	RRID: BDSC_62910
CG8860	FBgn0033691	RRID: BDSC_60127
CG8860	FBgn0033691	RRID: BDSC_77070
CG8878	FBgn0027504	RRID: BDSC_35175
CG8878	FBgn0027504	RRID: BDSC_42483
CG8878	FBgn0027504	RRID: BDSC_57573
CG8888	FBgn0033679	RRID: BDSC_64614
CG8891	FBgn0031663	RRID: BDSC_50598
CG8891	FBgn0031663	RRID: BDSC_51859
CG8892	FBgn0031664	RRID: BDSC_56862
CG8907	FBgn0038466	RRID: BDSC_28636
CG8915	FBgn0030833	RRID: BDSC_32908
CG8915	FBgn0030833	RRID: BDSC_41892
CG8916	FBgn0030707	RRID: BDSC_25854
CG8916	FBgn0030707	RRID: BDSC_39031
CG8929	FBgn0034504	RRID: BDSC_41910
CG8929	FBgn0034504	RRID: BDSC_42936
CG8952	FBgn0030688	RRID: BDSC_54469
CG8952	FBgn0030688	RRID: BDSC_56865
CG8958	FBgn0030725	RRID: BDSC_61350
CG8963	FBgn0034181	RRID: BDSC_31756
CG8993	FBgn0035334	RRID: BDSC_34973
CG9003	FBgn0033639	RRID: BDSC_31362
CG9003	FBgn0033639	RRID: BDSC_62439
CG9005	FBgn0033638	RRID: BDSC_33362
CG9008	FBgn0028540	RRID: BDSC_62211
CG9010	FBgn0034173	RRID: BDSC_62213
CG9018	FBgn0035318	RRID: BDSC_42603
CG9021	FBgn0031747	RRID: BDSC_58080
CG9029	FBgn0031746	RRID: BDSC_60437
CG9034	FBgn0040931	RRID: BDSC_42845
CG9034	FBgn0040931	RRID: BDSC_53700
CG9065	FBgn0030610	RRID: BDSC_42595
CG9072	FBgn0030614	RRID: BDSC_64572
CG9083	FBgn0035077	RRID: BDSC_35791
CG9084	FBgn0033582	RRID: BDSC_63599
CG9095	FBgn0030617	RRID: BDSC_61881
CG9095	FBgn0030617	RRID: BDSC_64483
CG9106	FBgn0030624	RRID: BDSC_58068
CG9107	FBgn0031764	RRID: BDSC_43547
CG9109	FBgn0031765	RRID: BDSC_77182
CG9117	FBgn0031766	RRID: BDSC_80397
CG9121	FBgn0031675	RRID: BDSC_58301
CG9123	FBgn0030629	RRID: BDSC_61894
CG9129	FBgn0035196	RRID: BDSC_52995
CG9130	FBgn0035197	RRID: BDSC_63647
CG9135	FBgn0031769	RRID: BDSC_31238
CG9135	FBgn0031769	RRID: BDSC_67856
CG9149	FBgn0035203	RRID: BDSC_56858
CG9149	FBgn0035203	RRID: BDSC_67208
CG9164	FBgn0030634	RRID: BDSC_42899
CG9168	FBgn0035216	RRID: BDSC_56994
CG9168	FBgn0035216	RRID: BDSC_62976
CG9173	FBgn0035218	RRID: BDSC_61813
CG9205	FBgn0035181	RRID: BDSC_42588
CG9213	FBgn0030655	RRID: BDSC_64577
CG9220	FBgn0030662	RRID: BDSC_51787
CG9231	FBgn0036887	RRID: BDSC_63535
CG9240	FBgn0030669	RRID: BDSC_64605
CG9246	FBgn0032925	RRID: BDSC_50907
CG9253	FBgn0032919	RRID: BDSC_36589
CG9263	FBgn0032530	RRID: BDSC_63566
CG9265	FBgn0032910	RRID: BDSC_64638
CG9270	FBgn0032908	RRID: BDSC_34029
CG9272	FBgn0032907	RRID: BDSC_41649
CG9272	FBgn0032907	RRID: BDSC_58348
CG9281	FBgn0030672	RRID: BDSC_58189
CG9287	FBgn0032057	RRID: BDSC_60429
CG9294	FBgn0034666	RRID: BDSC_55618
CG9302	FBgn0032514	RRID: BDSC_50595
CG9302	FBgn0032514	RRID: BDSC_64635
CG9304	FBgn0034674	RRID: BDSC_42544
CG9313	FBgn0034566	RRID: BDSC_51888
CG9316	FBgn0032878	RRID: BDSC_31485
CG9317	FBgn0032879	RRID: BDSC_57730
CG9330	FBgn0036888	RRID: BDSC_57795
CG9331	FBgn0032889	RRID: BDSC_64652
CG9344	FBgn0034564	RRID: BDSC_29532
CG9344	FBgn0034564	RRID: BDSC_54798
CG9344	FBgn0034564	RRID: BDSC_55669
CG9346	FBgn0034572	RRID: BDSC_56898
CG9368	FBgn0036890	RRID: BDSC_28292
CG9377	FBgn0032507	RRID: BDSC_55623
CG9384	FBgn0036446	RRID: BDSC_51821
CG9384	FBgn0036446	RRID: BDSC_57800
CG9386	FBgn0037708	RRID: BDSC_33364
CG9391	FBgn0037063	RRID: BDSC_60087
CG9391	FBgn0037063	RRID: BDSC_67989
CG9394	FBgn0034588	RRID: BDSC_64586
CG9400	FBgn0030562	RRID: BDSC_64595
CG9410	FBgn0033086	RRID: BDSC_36911
CG9411	FBgn0030569	RRID: BDSC_28320
CG9422	FBgn0033092	RRID: BDSC_41679
CG9425	FBgn0036451	RRID: BDSC_34099
CG9426	FBgn0032485	RRID: BDSC_31121
CG9426	FBgn0032485	RRID: BDSC_38946
CG9436	FBgn0033101	RRID: BDSC_62220
CG9449	FBgn0036875	RRID: BDSC_57866
CG9451	FBgn0036876	RRID: BDSC_34545
CG9452	FBgn0036877	RRID: BDSC_57757
CG9459	FBgn0037764	RRID: BDSC_50647
CG9467	FBgn0037758	RRID: BDSC_26724
CG9467	FBgn0037758	RRID: BDSC_57170
CG9492	FBgn0037726	RRID: BDSC_51725
CG9500	FBgn0031804	RRID: BDSC_65099
CG9512	FBgn0030593	RRID: BDSC_67008
CG9514	FBgn0030592	RRID: BDSC_62223
CG9519	FBgn0030589	RRID: BDSC_66970
CG9521	FBgn0030588	RRID: BDSC_66971
CG9522	FBgn0030587	RRID: BDSC_58152
CG9525	FBgn0032080	RRID: BDSC_62324
CG9541	FBgn0032083	RRID: BDSC_61164
CG9547	FBgn0031824	RRID: BDSC_44556
CG9547	FBgn0031824	RRID: BDSC_53327
CG9568	FBgn0032087	RRID: BDSC_51025
CG9572	FBgn0031089	RRID: BDSC_58340
CG9578	FBgn0031094	RRID: BDSC_42761
CG9581	FBgn0031093	RRID: BDSC_34547
CG9581	FBgn0031093	RRID: BDSC_67990
CG9581	FBgn0031093	RRID: BDSC_67991
CG9581	FBgn0031093	RRID: BDSC_76060
CG9582	FBgn0032090	RRID: BDSC_66990
CG9588	FBgn0038166	RRID: BDSC_28527
CG9601	FBgn0037578	RRID: BDSC_39003
CG9631	FBgn0027563	RRID: BDSC_55185
CG9636	FBgn0037556	RRID: BDSC_28070
CG9636	FBgn0037556	RRID: BDSC_54009
CG9641	FBgn0031483	RRID: BDSC_36839
CG9643	FBgn0031485	RRID: BDSC_44110
CG9646	FBgn0034184	RRID: BDSC_34819
CG9649	FBgn0038211	RRID: BDSC_55200
CG9664	FBgn0031515	RRID: BDSC_67019
CG9667	FBgn0037550	RRID: BDSC_31758
CG9672	FBgn0030777	RRID: BDSC_65887
CG9673	FBgn0030775	RRID: BDSC_60030
CG9674	FBgn0036663	RRID: BDSC_57483
CG9676	FBgn0030773	RRID: BDSC_52901
CG9676	FBgn0030773	RRID: BDSC_54470
CG9684	FBgn0037583	RRID: BDSC_36880
CG9684	FBgn0037583	RRID: BDSC_55259
CG9701	FBgn0036659	RRID: BDSC_51733
CG9706	FBgn0036662	RRID: BDSC_51908
CG9717	FBgn0039789	RRID: BDSC_61827
CG9723	FBgn0030768	RRID: BDSC_57475
CG9733	FBgn0039759	RRID: BDSC_55149
CG9737	FBgn0039758	RRID: BDSC_52880
CG9743	FBgn0039756	RRID: BDSC_36675
CG9747	FBgn0039754	RRID: BDSC_67276
CG9766	FBgn0037229	RRID: BDSC_77415
CG9773	FBgn0037609	RRID: BDSC_34570
CG9775	FBgn0037261	RRID: BDSC_32396
CG9784	FBgn0030761	RRID: BDSC_34723
CG9801	FBgn0037623	RRID: BDSC_63034
CG9804	FBgn0037251	RRID: BDSC_66330
CG9806	FBgn0030222	RRID: BDSC_41994
CG9812	FBgn0034860	RRID: BDSC_61235
CG9822	FBgn0034623	RRID: BDSC_56961
CG9825	FBgn0034783	RRID: BDSC_50639
CG9825	FBgn0034783	RRID: BDSC_62915
CG9826	FBgn0034784	RRID: BDSC_51728
CG9837	FBgn0037635	RRID: BDSC_63620
CG9839	FBgn0037633	RRID: BDSC_64933
CG9849	FBgn0034803	RRID: BDSC_55948
CG9886	FBgn0031428	RRID: BDSC_77234
CG9886	FBgn0031428	RRID: BDSC_77327
CG9886	FBgn0031428	RRID: BDSC_51857
CG9896	FBgn0034808	RRID: BDSC_42587
CG9897	FBgn0034807	RRID: BDSC_51401
CG9897	FBgn0034807	RRID: BDSC_56886
CG9902	FBgn0030757	RRID: BDSC_61817
CG9911	FBgn0030734	RRID: BDSC_29606
CG9917	FBgn0030740	RRID: BDSC_64574
CG9920	FBgn0038200	RRID: BDSC_44657
CG9920	FBgn0038200	RRID: BDSC_58310
CG9925	FBgn0038191	RRID: BDSC_35811
CG9934	FBgn0032467	RRID: BDSC_27540
CG9935	FBgn0039916	RRID: BDSC_28506
CG9941	FBgn0030514	RRID: BDSC_43234
CG9953	FBgn0035726	RRID: BDSC_65240
CG9961	FBgn0031451	RRID: BDSC_33959
CG9962	FBgn0031441	RRID: BDSC_62148
CG9970	FBgn0035380	RRID: BDSC_57396
CG9993	FBgn0034553	RRID: BDSC_52985
CG9993	FBgn0034553	RRID: BDSC_55265
CG9993	FBgn0034553	RRID: BDSC_64521
CG9997	FBgn0039597	RRID: BDSC_57388
ChAT	FBgn0000303	RRID: BDSC_25856
ChAT	FBgn0000303	RRID: BDSC_60028
chb	FBgn0021760	RRID: BDSC_34669
chb	FBgn0021760	RRID: BDSC_35442
Chc	FBgn0000319	RRID: BDSC_27530
Chc	FBgn0000319	RRID: BDSC_34742
Chchd3	FBgn0010808	RRID: BDSC_51157
Chchd3	FBgn0010808	RRID: BDSC_38984
Chd64	FBgn0035499	RRID: BDSC_62377
CheA29a	FBgn0053194	RRID: BDSC_50978
CheA75a	FBgn0036783	RRID: BDSC_65015
CheA86a	FBgn0261291	RRID: BDSC_51001
CheB38a	FBgn0067312	RRID: BDSC_28348
CheB38b	FBgn0067311	RRID: BDSC_28014
CheB38c	FBgn0032888	RRID: BDSC_55945
CheB42a	FBgn0053348	RRID: BDSC_34078
CheB74a	FBgn0261294	RRID: BDSC_65972
CheB93a	FBgn0038888	RRID: BDSC_62295
CheB93a	FBgn0038888	RRID: BDSC_67754
CheB93b	FBgn0051438	RRID: BDSC_53911
CheB93b	FBgn0051438	RRID: BDSC_57393
cher	FBgn0014141	RRID: BDSC_26307
cher	FBgn0014141	RRID: BDSC_35755
chico	FBgn0024248	RRID: BDSC_36665
chif	FBgn0000307	RRID: BDSC_51016
CHKov2	FBgn0039328	RRID: BDSC_42843
ChLD3	FBgn0032598	RRID: BDSC_55944
Chmp1	FBgn0036805	RRID: BDSC_28906
Chmp1	FBgn0036805	RRID: BDSC_33928
CHMP2B	FBgn0035589	RRID: BDSC_28531
CHMP2B	FBgn0035589	RRID: BDSC_38375
CHMP2B	FBgn0035589	RRID: BDSC_50942
CHOp24	FBgn0029709	RRID: BDSC_64563
CHORD	FBgn0029503	RRID: BDSC_66324
chp	FBgn0267435	RRID: BDSC_31276
chp	FBgn0267435	RRID: BDSC_31655
Chrac-14	FBgn0043002	RRID: BDSC_31052
Chrac-16	FBgn0043001	RRID: BDSC_63658
Chrac-16	FBgn0043001	RRID: BDSC_51155
chrb	FBgn0036165	RRID: BDSC_43975
Chs2	FBgn0029091	RRID: BDSC_58321
Cht10	FBgn0250907	RRID: BDSC_57160
Cht11	FBgn0029913	RRID: BDSC_42927
Cht12	FBgn0050293	RRID: BDSC_55989
Cht12	FBgn0050293	RRID: BDSC_61268
Cht2	FBgn0022702	RRID: BDSC_35717
Cht2	FBgn0022702	RRID: BDSC_60369
Cht4	FBgn0022700	RRID: BDSC_65001
Cht5	FBgn0038180	RRID: BDSC_57512
Cht6	FBgn0263132	RRID: BDSC_54823
Cht7	FBgn0035398	RRID: BDSC_65000
Cht8	FBgn0034580	RRID: BDSC_60370
Cht8	FBgn0034580	RRID: BDSC_65002
Cht9	FBgn0034582	RRID: BDSC_64999
CIA30	FBgn0039689	RRID: BDSC_55660
Ciao1	FBgn0033972	RRID: BDSC_60113
CIAPIN1	FBgn0001977	RRID: BDSC_44644
cib	FBgn0026084	RRID: BDSC_28003
cib	FBgn0026084	RRID: BDSC_36630
Cib2	FBgn0034558	RRID: BDSC_38532
cid	FBgn0040477	RRID: BDSC_40912
cin	FBgn0000316	RRID: BDSC_28949
cin	FBgn0000316	RRID: BDSC_32425
cin	FBgn0000316	RRID: BDSC_53343
cin	FBgn0000316	RRID: BDSC_58223
cindr	FBgn0027598	RRID: BDSC_35670
cindr	FBgn0027598	RRID: BDSC_38328
cindr	FBgn0027598	RRID: BDSC_38976
Cip4	FBgn0035533	RRID: BDSC_31646
Cip4	FBgn0035533	RRID: BDSC_50599
Cip4	FBgn0035533	RRID: BDSC_53321
Cirl	FBgn0033313	RRID: BDSC_27524
Cirl	FBgn0033313	RRID: BDSC_34821
Cisd2	FBgn0062442	RRID: BDSC_33749
Cka	FBgn0044323	RRID: BDSC_28927
Cka	FBgn0044323	RRID: BDSC_31642
CkIalpha	FBgn0015024	RRID: BDSC_25786
CkIalpha	FBgn0015024	RRID: BDSC_35153
CkIalpha	FBgn0015024	RRID: BDSC_41711
CkIIalpha	FBgn0264492	RRID: BDSC_31645
CkIIalpha	FBgn0264492	RRID: BDSC_35136
CkIIbeta	FBgn0000259	RRID: BDSC_31254
CkIIbeta	FBgn0000259	RRID: BDSC_34939
CkIIbeta	FBgn0000259	RRID: BDSC_35385
CkIIbeta	FBgn0000259	RRID: BDSC_42943
Cks30A	FBgn0010314	RRID: BDSC_35156
Cks30A	FBgn0010314	RRID: BDSC_60078
Cks85A	FBgn0037613	RRID: BDSC_62467
cl	FBgn0000318	RRID: BDSC_61893
Claspin	FBgn0052251	RRID: BDSC_32974
Clbn	FBgn0259152	RRID: BDSC_62402
Clc	FBgn0024814	RRID: BDSC_27496
ClC-a	FBgn0051116	RRID: BDSC_53337
ClC-b	FBgn0033755	RRID: BDSC_25826
ClC-b	FBgn0033755	RRID: BDSC_51877
ClC-c	FBgn0036566	RRID: BDSC_27034
Clic	FBgn0030529	RRID: BDSC_66973
CLIP-190	FBgn0020503	RRID: BDSC_31265
Cln3	FBgn0036756	RRID: BDSC_35734
Cln7	FBgn0035767	RRID: BDSC_55664
Cln7	FBgn0035767	RRID: BDSC_61960
clos	FBgn0261016	RRID: BDSC_52966
Clp	FBgn0015621	RRID: BDSC_36816
Clp	FBgn0015621	RRID: BDSC_57154
Clp	FBgn0015621	RRID: BDSC_62302
ClpP	FBgn0032229	RRID: BDSC_64643
CLS	FBgn0039360	RRID: BDSC_77150
clt	FBgn0000326	RRID: BDSC_43272
clt	FBgn0000326	RRID: BDSC_50683
clumsy	FBgn0026255	RRID: BDSC_28351
cm	FBgn0000330	RRID: BDSC_27282
cmet	FBgn0040232	RRID: BDSC_35816
cmet	FBgn0040232	RRID: BDSC_54004
cmpy	FBgn0037015	RRID: BDSC_28642
cn	FBgn0000337	RRID: BDSC_65029
Cnb	FBgn0035295	RRID: BDSC_50714
CNBP	FBgn0034802	RRID: BDSC_56971
Cndp2	FBgn0259979	RRID: BDSC_62263
CngA	FBgn0261612	RRID: BDSC_26014
CngB	FBgn0266346	RRID: BDSC_26009
CngB	FBgn0266346	RRID: BDSC_58072
Cngl	FBgn0263257	RRID: BDSC_28684
cni	FBgn0000339	RRID: BDSC_38919
cN-IIIB	FBgn0034988	RRID: BDSC_64593
cnk	FBgn0286070	RRID: BDSC_31759
cnk	FBgn0286070	RRID: BDSC_33366
CNMaR	FBgn0053696	RRID: BDSC_28380
CNMaR	FBgn0053696	RRID: BDSC_57859
cnn	FBgn0013765	RRID: BDSC_31402
cnn	FBgn0013765	RRID: BDSC_35761
cno	FBgn0259212	RRID: BDSC_38194
cno	FBgn0259212	RRID: BDSC_33367
Cnx99A	FBgn0015622	RRID: BDSC_41911
Cnx99A	FBgn0015622	RRID: BDSC_58172
Coa7	FBgn0039965	RRID: BDSC_60349
Cog1	FBgn0037998	RRID: BDSC_38943
Cog4	FBgn0032258	RRID: BDSC_28634
Cog4	FBgn0032258	RRID: BDSC_50569
Cog4	FBgn0032258	RRID: BDSC_53679
Cog8	FBgn0287204	RRID: BDSC_55192
coil	FBgn0033265	RRID: BDSC_33368
Col4a1	FBgn0000299	RRID: BDSC_44520
cola/swif	FBgn0050366	RRID: BDSC_42916
colt	FBgn0019830	RRID: BDSC_51798
comm	FBgn0010105	RRID: BDSC_28381
comm3	FBgn0259236	RRID: BDSC_63005
comt	FBgn0000346	RRID: BDSC_31470
comt	FBgn0000346	RRID: BDSC_31666
comt	FBgn0000346	RRID: BDSC_34913
Con	FBgn0005775	RRID: BDSC_28967
Cont	FBgn0037240	RRID: BDSC_28923
Cont	FBgn0037240	RRID: BDSC_34867
conv	FBgn0261269	RRID: BDSC_28578
Coprox	FBgn0021944	RRID: BDSC_55318
Coq2	FBgn0037574	RRID: BDSC_27054
Coq2	FBgn0037574	RRID: BDSC_53276
Coq5	FBgn0030460	RRID: BDSC_67825
Coq6	FBgn0031713	RRID: BDSC_80417
Coq7	FBgn0029502	RRID: BDSC_50522
Coq7	FBgn0029502	RRID: BDSC_66934
Coq8	FBgn0052649	RRID: BDSC_43229
Coq8	FBgn0052649	RRID: BDSC_57039
Coq8	FBgn0052649	RRID: BDSC_35348
Coq9	FBgn0050493	RRID: BDSC_53336
Corin	FBgn0033192	RRID: BDSC_41634
Corin	FBgn0033192	RRID: BDSC_41721
coro	FBgn0265935	RRID: BDSC_40841
coro	FBgn0265935	RRID: BDSC_65933
corolla	FBgn0267967	RRID: BDSC_61873
cort	FBgn0000351	RRID: BDSC_35799
Cortactin	FBgn0025865	RRID: BDSC_32871
Cortactin	FBgn0025865	RRID: BDSC_44425
cos	FBgn0000352	RRID: BDSC_44472
COX5A	FBgn0019624	RRID: BDSC_27548
COX5A	FBgn0019624	RRID: BDSC_58282
COX5B	FBgn0031830	RRID: BDSC_80383
COX5BL	FBgn0031831	RRID: BDSC_82968
COX6AL	FBgn0050093	RRID: BDSC_65213
COX7A	FBgn0040529	RRID: BDSC_57572
COX7C	FBgn0040773	RRID: BDSC_62877
COX8	FBgn0263911	RRID: BDSC_65223
Cp1	FBgn0013770	RRID: BDSC_32932
Cp1	FBgn0013770	RRID: BDSC_41939
Cp15	FBgn0000355	RRID: BDSC_64655
Cp16	FBgn0000356	RRID: BDSC_67327
Cp18	FBgn0000357	RRID: BDSC_65018
Cp36	FBgn0000359	RRID: BDSC_57812
Cp7Fa	FBgn0014464	RRID: BDSC_53258
cpa	FBgn0034577	RRID: BDSC_31124
cpa	FBgn0034577	RRID: BDSC_41685
cpb	FBgn0011570	RRID: BDSC_26298
cpb	FBgn0011570	RRID: BDSC_41952
cpb	FBgn0011570	RRID: BDSC_50954
Cpes	FBgn0025335	RRID: BDSC_36103
Cpn	FBgn0261714	RRID: BDSC_31881
cpo	FBgn0263995	RRID: BDSC_28360
cpo	FBgn0263995	RRID: BDSC_60388
Cpr	FBgn0015623	RRID: BDSC_51809
Cpr100A	FBgn0039805	RRID: BDSC_57845
Cpr30B	FBgn0032125	RRID: BDSC_62446
Cpr47Ea	FBgn0033597	RRID: BDSC_61990
Cpr47Ee	FBgn0033602	RRID: BDSC_61876
Cpr47Eg	FBgn0086519	RRID: BDSC_56004
Cpr49Ab	FBgn0050042	RRID: BDSC_54825
Cpr49Ab	FBgn0050042	RRID: BDSC_60463
Cpr49Ac	FBgn0033725	RRID: BDSC_60879
Cpr49Ad	FBgn0033726	RRID: BDSC_58330
Cpr51A	FBgn0033942	RRID: BDSC_65874
Cpr62Bc	FBgn0035281	RRID: BDSC_54849
Cpr65Au	FBgn0042119	RRID: BDSC_58332
Cpr66D	FBgn0052029	RRID: BDSC_35011
Cpr72Ea	FBgn0036617	RRID: BDSC_53878
Cpr73D	FBgn0036680	RRID: BDSC_63007
Cpsf100	FBgn0027873	RRID: BDSC_50893
Cpsf160	FBgn0024698	RRID: BDSC_42478
Cpsf160	FBgn0024698	RRID: BDSC_55698
Cpsf5	FBgn0035987	RRID: BDSC_32883
Cpsf6	FBgn0035872	RRID: BDSC_34804
Cpsf73	FBgn0261065	RRID: BDSC_55696
CPT2	FBgn0035383	RRID: BDSC_51900
CPT2	FBgn0035383	RRID: BDSC_62455
cpx	FBgn0041605	RRID: BDSC_42017
CR10032	FBgn0037493	RRID: BDSC_44501
CR34320	FBgn0085349	RRID: BDSC_58071
CR42490	FBgn0086200	RRID: BDSC_57208
CR42499	FBgn0260225	RRID: BDSC_77395
CR46152	FBgn0267864	RRID: BDSC_63705
CR7448	FBgn0037143	RRID: BDSC_35319
Crag	FBgn0025864	RRID: BDSC_33594
Crag	FBgn0025864	RRID: BDSC_53261
CRAT	FBgn0037440	RRID: BDSC_52921
crb	FBgn0259685	RRID: BDSC_40869
crb	FBgn0259685	RRID: BDSC_27697
crb	FBgn0259685	RRID: BDSC_34999
crb	FBgn0259685	RRID: BDSC_38373
crb	FBgn0259685	RRID: BDSC_38903
Crg-1	FBgn0021738	RRID: BDSC_60472
crim	FBgn0036198	RRID: BDSC_65362
CRMP	FBgn0023023	RRID: BDSC_31876
CRMP	FBgn0023023	RRID: BDSC_53354
CRMP	FBgn0023023	RRID: BDSC_62479
crn	FBgn0000377	RRID: BDSC_77146
crn	FBgn0000377	RRID: BDSC_29535
crq	FBgn0015924	RRID: BDSC_42811
cry	FBgn0025680	RRID: BDSC_25859
cry	FBgn0025680	RRID: BDSC_43217
cry	FBgn0025680	RRID: BDSC_51033
Crz	FBgn0013767	RRID: BDSC_25999
CrzR	FBgn0036278	RRID: BDSC_26017
CrzR	FBgn0036278	RRID: BDSC_42751
Csas	FBgn0052220	RRID: BDSC_54843
Cse1	FBgn0022213	RRID: BDSC_28337
Cse1	FBgn0022213	RRID: BDSC_31195
Csk	FBgn0262081	RRID: BDSC_35174
Csk	FBgn0262081	RRID: BDSC_41712
Csl4	FBgn0032346	RRID: BDSC_77420
Csl4	FBgn0032346	RRID: BDSC_82985
CSN1a	FBgn0028838	RRID: BDSC_31203
CSN1b	FBgn0027057	RRID: BDSC_27303
CSN3	FBgn0027055	RRID: BDSC_33369
CSN4	FBgn0027054	RRID: BDSC_42798
CSN6	FBgn0028837	RRID: BDSC_36073
CSN6	FBgn0028837	RRID: BDSC_41991
CSN7	FBgn0028836	RRID: BDSC_33663
CSN8	FBgn0261437	RRID: BDSC_33370
Csp	FBgn0004179	RRID: BDSC_31290
Csp	FBgn0004179	RRID: BDSC_31669
CstF50	FBgn0039867	RRID: BDSC_77377
CstF64	FBgn0027841	RRID: BDSC_65987
csul	FBgn0015925	RRID: BDSC_56978
csul	FBgn0015925	RRID: BDSC_43200
csw	FBgn0000382	RRID: BDSC_31760
csw	FBgn0000382	RRID: BDSC_33619
csw	FBgn0000382	RRID: BDSC_35215
csw	FBgn0000382	RRID: BDSC_35638
csw	FBgn0000382	RRID: BDSC_60448
cta	FBgn0000384	RRID: BDSC_31132
cta	FBgn0000384	RRID: BDSC_41964
cta	FBgn0000384	RRID: BDSC_51848
Ctf4	FBgn0033890	RRID: BDSC_32968
CtIP	FBgn0036991	RRID: BDSC_36622
CtIP	FBgn0036991	RRID: BDSC_62005
Ctl1	FBgn0035523	RRID: BDSC_61272
Ctl2	FBgn0039637	RRID: BDSC_44113
ctp	FBgn0011760	RRID: BDSC_44044
Ctr1A	FBgn0062413	RRID: BDSC_44000
Ctr1A	FBgn0062413	RRID: BDSC_58107
Ctr1B	FBgn0062412	RRID: BDSC_57710
Ctr9	FBgn0035205	RRID: BDSC_33736
ctrip	FBgn0260794	RRID: BDSC_33435
ctrip	FBgn0260794	RRID: BDSC_44481
CtsB1	FBgn0030521	RRID: BDSC_28602
CtsB1	FBgn0030521	RRID: BDSC_33953
cu	FBgn0261808	RRID: BDSC_61293
Cubn	FBgn0052702	RRID: BDSC_28702
Cubn	FBgn0052702	RRID: BDSC_51736
cue	FBgn0011204	RRID: BDSC_36875
cuff	FBgn0260932	RRID: BDSC_35182
cuff	FBgn0260932	RRID: BDSC_35318
Cul1	FBgn0015509	RRID: BDSC_29520
Cul1	FBgn0015509	RRID: BDSC_36601
Cul2	FBgn0032956	RRID: BDSC_30494
Cul2	FBgn0032956	RRID: BDSC_34988
Cul3	FBgn0261268	RRID: BDSC_28899
Cul3	FBgn0261268	RRID: BDSC_36684
Cul5	FBgn0039632	RRID: BDSC_50707
Cul6	FBgn0036332	RRID: BDSC_50549
cup	FBgn0000392	RRID: BDSC_26732
cup	FBgn0000392	RRID: BDSC_35406
cutlet	FBgn0015376	RRID: BDSC_62492
cv-2	FBgn0000395	RRID: BDSC_37514
cv-c	FBgn0086901	RRID: BDSC_64030
cv-d	FBgn0265048	RRID: BDSC_63711
Cwc25	FBgn0031452	RRID: BDSC_40887
CycA	FBgn0000404	RRID: BDSC_29313
CycA	FBgn0000404	RRID: BDSC_31761
CycA	FBgn0000404	RRID: BDSC_35694
CycB	FBgn0000405	RRID: BDSC_34544
CycB	FBgn0000405	RRID: BDSC_38957
CycB	FBgn0000405	RRID: BDSC_38979
CycB	FBgn0000405	RRID: BDSC_39023
CycB	FBgn0000405	RRID: BDSC_39024
CycB	FBgn0000405	RRID: BDSC_40879
CycB	FBgn0000405	RRID: BDSC_40880
CycB	FBgn0000405	RRID: BDSC_40915
CycB	FBgn0000405	RRID: BDSC_40916
CycB	FBgn0000405	RRID: BDSC_43133
CycB3	FBgn0015625	RRID: BDSC_41979
CycD	FBgn0010315	RRID: BDSC_27718
CycD	FBgn0010315	RRID: BDSC_33653
CycE	FBgn0010382	RRID: BDSC_29314
CycE	FBgn0010382	RRID: BDSC_33654
CycE	FBgn0010382	RRID: BDSC_36092
CycE	FBgn0010382	RRID: BDSC_38902
CycG	FBgn0039858	RRID: BDSC_29315
CycY	FBgn0032378	RRID: BDSC_34009
CYLD	FBgn0032210	RRID: BDSC_35614
CYLD	FBgn0032210	RRID: BDSC_40840
[truncated: 2,350 more rows]
