# Supplementary material for: A TRiP RNAi screen to identify molecules necessary for Drosophila photoreceptor differentiation
Source: G3 (Bethesda). 2022 Oct 11;12(11):jkac257. doi: 10.1093/g3journal/jkac257 (PMC9635655; doi:10.1093/g3journal/jkac257)
Supplement: jkac257_Supplementary_Table_S4 [file jkac257_supplementary_table_s4.xlsx]

## Sheet: Table S4
	Rh3 (vs Rh4)				Rh5 (vs Rh6)				mispaired Rh4/5				mispaired Rh3/6
genotype	prop.	n	95% CI	P-value	prop.	n	95% CI	P-value	prop.	n	95% CI	P-value	prop.	n	95% CI	P-value
control	0.43	424	0.39 - 0.48		0.43	366	0.38 - 0.48		0.0021	476	0 - 0.01		0.14	366	0.11 - 0.18
mamo RNAi	0.51	442	0.47 - 0.56	0.016	1	363	0.99 - 1	1.4e-65	0.49	368	0.44 - 0.54	4.6e-65	0	363	0 - 0.01	5.1e-14
